# Supplementary material for: Overexpression of the transcribed ultraconserved region Uc.138 accelerates colon cancer progression
Source: Sci Rep. 2021 Apr 21;11:8667. doi: 10.1038/s41598-021-88123-9 (PMC8060298; doi:10.1038/s41598-021-88123-9)
Supplement: Supplementary file 2 — Supplementary Information 2. [file 41598_2021_88123_MOESM2_ESM.xlsx]

## Sheet: Supplementary Table 2
Supplementary Table 2
List of diffentially expressed genes in TRA2B4 and exon 2 overexpressing HCT116 cells
GeneSymbol	Fold change([TRA2B4#1] vs [mock])	Regulation([TRA2B4#1] vs [mock])	Fold change([TRA2B4#2] vs [mock])	Regulation([TRA2B4#2] vs [mock])	Fold change([exon2#1] vs [mock])	Regulation([exon2#1] vs [mock])	Fold change([exon2#2] vs [mock])	Regulation([exon2#2] vs [mock])	Description	GenbankAccession
AARS	-2.20761	down	-2.30732	down	-2.32517	down	-2.30759	down	Homo sapiens alanyl-tRNA synthetase (AARS), mRNA [NM_001605]	NM_001605
ABHD17B	1.66037	up	1.512	up	1.60126	up	1.54345	up	Homo sapiens abhydrolase domain containing 17B (ABHD17B), transcript variant 2, mRNA [NM_001025780]	NM_001025780
ABHD4	-2.08439	down	-1.83854	down	-1.94862	down	-1.94013	down	Homo sapiens abhydrolase domain containing 4 (ABHD4), mRNA [NM_022060]	NM_022060
ABTB1	-1.69608	down	-2.17675	down	-2.00431	down	-1.80077	down	Homo sapiens ankyrin repeat and BTB (POZ) domain containing 1 (ABTB1), transcript variant 1, mRNA [NM_032548]	NM_032548
ABTB2	-1.65907	down	-1.64357	down	-1.73185	down	-1.68638	down	Homo sapiens ankyrin repeat and BTB (POZ) domain containing 2 (ABTB2), mRNA [NM_145804]	NM_145804
ACADSB	2.48892	up	2.17931	up	2.54954	up	2.49474	up	Homo sapiens acyl-CoA dehydrogenase, short/branched chain (ACADSB), mRNA [NM_001609]	NM_001609
ACOT8	-1.93615	down	-1.60508	down	-1.65012	down	-1.78064	down	Homo sapiens acyl-CoA thioesterase 8 (ACOT8), mRNA [NM_005469]	NM_005469
ACP2	-1.73692	down	-1.73692	down	-1.54586	down	-1.53409	down	Homo sapiens acid phosphatase 2, lysosomal (ACP2), transcript variant 1, mRNA [NM_001610]	NM_001610
ACVRL1	-1.98721	down	-2.45351	down	-1.88024	down	-2.88556	down	Homo sapiens activin A receptor type II-like 1 (ACVRL1), transcript variant 1, mRNA [NM_000020]	NM_000020
ADAMTSL2	-1.70786	down	-1.5705	down	-1.70072	down	-1.81876	down	Homo sapiens ADAMTS-like 2 (ADAMTSL2), transcript variant 1, mRNA [NM_014694]	NM_014694
ADAT2	2.26159	up	1.67057	up	1.84656	up	1.94138	up	Homo sapiens adenosine deaminase, tRNA-specific 2 (ADAT2), transcript variant 2, mRNA [NM_001286259]	NM_001286259
ADM2	-3.63419	down	-3.77573	down	-3.70256	down	-3.86097	down	Homo sapiens adrenomedullin 2 (ADM2), transcript variant 1, mRNA [NM_024866]	NM_024866
ADORA2B	-1.56207	down	-1.50425	down	-1.71767	down	-1.62576	down	Homo sapiens adenosine A2b receptor (ADORA2B), mRNA [NM_000676]	NM_000676
AFAP1L2	-2.05207	down	-2.18616	down	-1.77718	down	-2.63656	down	Homo sapiens actin filament associated protein 1-like 2 (AFAP1L2), transcript variant 1, mRNA [NM_001001936]	NM_001001936
AGPAT4	-1.59625	down	-1.98394	down	-1.5506	down	-1.67221	down	Homo sapiens 1-acylglycerol-3-phosphate O-acyltransferase 4 (AGPAT4), mRNA [NM_020133]	NM_020133
AGPS	2.07556	up	1.78362	up	2.14436	up	2.09424	up	Homo sapiens alkylglycerone phosphate synthase (AGPS), mRNA [NM_003659]	NM_003659
AJUBA	-1.87341	down	-1.84909	down	-2.15642	down	-1.91192	down	Homo sapiens ajuba LIM protein (AJUBA), transcript variant 1, mRNA [NM_032876]	NM_032876
AK8	-1.92194	down	-1.51584	down	-1.68152	down	-1.68015	down	Homo sapiens adenylate kinase 8 (AK8), mRNA [NM_152572]	NM_152572
AKAP12	1.90022	up	1.57365	up	1.80877	up	1.87036	up	Homo sapiens A kinase (PRKA) anchor protein 12 (AKAP12), transcript variant 1, mRNA [NM_005100]	NM_005100
AKR1B10	-3.29798	down	-3.44649	down	-2.91288	down	-3.07473	down	Homo sapiens aldo-keto reductase family 1, member B10 (aldose reductase) (AKR1B10), mRNA [NM_020299]	NM_020299
ALDH1L1	-2.22041	down	-3.03383	down	-2.67256	down	-2.8455	down	Homo sapiens aldehyde dehydrogenase 1 family, member L1 (ALDH1L1), transcript variant 2, mRNA [NM_012190]	NM_012190
ALG10B	1.97535	up	1.74613	up	1.97027	up	2.04274	up	Homo sapiens ALG10B, alpha-1,2-glucosyltransferase (ALG10B), mRNA [NM_001013620]	NM_001013620
ALG11	2.07852	up	1.80088	up	2.23117	up	1.90355	up	Homo sapiens ALG11, alpha-1,2-mannosyltransferase (ALG11), transcript variant A, mRNA [NM_001004127]	NM_001004127
AMMECR1	1.90041	up	1.58718	up	1.84564	up	1.91744	up	Homo sapiens Alport syndrome, mental retardation, midface hypoplasia and elliptocytosis chromosomal region gene 1 (AMMECR1), transcript variant 1, mRNA [NM_015365]	NM_015365
ANGEL2	1.60744	up	1.50467	up	1.50572	up	1.58603	up	Homo sapiens angel homolog 2 (Drosophila) (ANGEL2), mRNA [NM_144567]	NM_144567
ANKRD10-IT1	2.56757	up	1.93608	up	1.93353	up	1.97462	up	Homo sapiens cDNA FLJ42239 fis, clone TKIDN2002329. [AK124233]	AK124233
ANKRD11	-4.70067	down	-3.15874	down	-2.1209	down	-1.80622	down	Homo sapiens ankyrin repeat domain 11 (ANKRD11), transcript variant 2, mRNA [NM_013275]	NM_013275
ANKRD20A2	2.27603	up	1.53865	up	1.68332	up	1.78032	up	Homo sapiens ankyrin repeat domain 20 family, member A2 (ANKRD20A2), mRNA [NM_001012421]	NM_001012421
ANKRD29	-1.58457	down	-2.41912	down	-1.60121	down	-2.47137	down	Homo sapiens ankyrin repeat domain 29 (ANKRD29), mRNA [NM_173505]	NM_173505
ANO6	1.92041	up	1.71287	up	1.92396	up	1.96073	up	Homo sapiens anoctamin 6 (ANO6), transcript variant 1, mRNA [NM_001025356]	NM_001025356
ANP32E	1.82365	up	1.66821	up	1.84004	up	1.78153	up	Homo sapiens acidic (leucine-rich) nuclear phosphoprotein 32 family, member E (ANP32E), transcript variant 1, mRNA [NM_030920]	NM_030920
ANXA2	-1.84292	down	-1.50311	down	-2.7513	down	-1.86392	down	Homo sapiens annexin A2 (ANXA2), transcript variant 2, mRNA [NM_001002857]	NM_001002857
AP1S3	1.58832	up	1.7534	up	1.77141	up	1.66544	up	Homo sapiens adaptor-related protein complex 1, sigma 3 subunit (AP1S3), mRNA [NM_001039569]	NM_001039569
AP4E1	1.87125	up	1.97949	up	2.15937	up	2.28028	up	Homo sapiens adaptor-related protein complex 4, epsilon 1 subunit (AP4E1), transcript variant 1, mRNA [NM_007347]	NM_007347
AP5Z1	-2.99288	down	-1.81996	down	-1.64045	down	-1.69799	down	Homo sapiens adaptor-related protein complex 5, zeta 1 subunit (AP5Z1), mRNA [NM_014855]	NM_014855
API5	1.57523	up	1.50987	up	2.06336	up	2.15128	up	Homo sapiens apoptosis inhibitor 5 (API5), transcript variant 2, mRNA [NM_006595]	NM_006595
APOBEC3C	-1.77699	down	-1.57569	down	-1.64024	down	-1.66929	down	Homo sapiens apolipoprotein B mRNA editing enzyme, catalytic polypeptide-like 3C (APOBEC3C), mRNA [NM_014508]	NM_014508
APOLD1	-2.03969	down	-2.18502	down	-1.85655	down	-2.16386	down	Homo sapiens apolipoprotein L domain containing 1 (APOLD1), transcript variant 2, mRNA [NM_030817]	NM_030817
APPL1	1.91948	up	1.94096	up	2.23487	up	1.98016	up	Homo sapiens adaptor protein, phosphotyrosine interaction, PH domain and leucine zipper containing 1 (APPL1), mRNA [NM_012096]	NM_012096
AQP3	-2.3508	down	-2.04056	down	-2.63731	down	-2.20979	down	Homo sapiens aquaporin 3 (Gill blood group) (AQP3), mRNA [NM_004925]	NM_004925
AQR	1.71132	up	1.58064	up	1.97198	up	1.8885	up	Homo sapiens aquarius intron-binding spliceosomal factor (AQR), mRNA [NM_014691]	NM_014691
ARC	-2.34414	down	-2.26178	down	-2.13634	down	-2.11837	down	Homo sapiens activity-regulated cytoskeleton-associated protein (ARC), mRNA [NM_015193]	NM_015193
ARHGAP11B	1.69089	up	1.52886	up	1.59352	up	1.51745	up	Homo sapiens Rho GTPase activating protein 11B (ARHGAP11B), mRNA [NM_001039841]	NM_001039841
ARHGEF2	-2.57351	down	-2.5662	down	-2.59395	down	-2.45305	down	Homo sapiens Rho/Rac guanine nucleotide exchange factor (GEF) 2 (ARHGEF2), transcript variant 3, mRNA [NM_004723]	NM_004723
ARHGEF26	1.87283	up	3.92936	up	2.06003	up	1.78574	up	Homo sapiens Rho guanine nucleotide exchange factor (GEF) 26 (ARHGEF26), transcript variant 2, mRNA [NM_015595]	NM_015595
ARID3B	-1.54001	down	-1.79743	down	-1.66654	down	-1.65916	down	Homo sapiens AT rich interactive domain 3B (BRIGHT-like) (ARID3B), mRNA [NM_006465]	NM_006465
ARL14EPL	-1.85763	down	-2.19231	down	-1.81604	down	-1.97727	down	Homo sapiens ADP-ribosylation factor-like 14 effector protein-like (ARL14EPL), mRNA [NM_001195581]	NM_001195581
ARL4C	-1.81168	down	-2.39199	down	-1.97331	down	-2.11694	down	Homo sapiens ADP-ribosylation factor-like 4C (ARL4C), transcript variant 1, mRNA [NM_001282431]	NM_001282431
ARL5A	1.60657	up	1.56535	up	1.75511	up	1.50961	up	Homo sapiens ADP-ribosylation factor-like 5A (ARL5A), transcript variant 1, mRNA [NM_012097]	NM_012097
ARMC1	1.66636	up	1.65237	up	1.79426	up	1.58752	up	Homo sapiens armadillo repeat containing 1 (ARMC1), transcript variant 1, mRNA [NM_018120]	NM_018120
ARMC8	1.88281	up	2.2939	up	1.94748	up	1.96886	up	Homo sapiens armadillo repeat containing 8 (ARMC8), transcript variant 3, mRNA [NM_213654]	NM_213654
ARNTL2	1.69054	up	1.67221	up	1.88094	up	1.71357	up	Homo sapiens aryl hydrocarbon receptor nuclear translocator-like 2 (ARNTL2), transcript variant 1, mRNA [NM_020183]	NM_020183
ARRDC4	-1.97188	down	-1.95523	down	-1.80628	down	-1.95046	down	Homo sapiens arrestin domain containing 4 (ARRDC4), mRNA [NM_183376]	NM_183376
ARTN	-1.51213	down	-1.73714	down	-1.93568	down	-1.83375	down	Homo sapiens artemin (ARTN), transcript variant 4, mRNA [NM_057090]	NM_057090
ASAH1	1.76291	up	1.61226	up	1.90809	up	1.87887	up	Homo sapiens N-acylsphingosine amidohydrolase (acid ceramidase) 1 (ASAH1), transcript variant 1, mRNA [NM_177924]	NM_177924
ASAP1-IT1	2.98084	up	2.6143	up	2.34132	up	2.44079	up	Homo sapiens ASAP1 intronic transcript 1 (non-protein coding) (ASAP1-IT1), long non-coding RNA [NR_002765]	NR_002765
ASB10	-1.82165	down	-1.52591	down	-1.63238	down	-1.50213	down	Homo sapiens ankyrin repeat and SOCS box containing 10 (ASB10), transcript variant 1, mRNA [NM_001142459]	NM_001142459
ASNS	-3.15068	down	-3.30992	down	-3.08947	down	-3.13449	down	Homo sapiens asparagine synthetase (glutamine-hydrolyzing) (ASNS), transcript variant 2, mRNA [NM_001673]	NM_001673
ASS1	-1.78384	down	-1.63316	down	-1.70056	down	-1.72911	down	Homo sapiens argininosuccinate synthase 1 (ASS1), transcript variant 1, mRNA [NM_000050]	NM_000050
ATF3	-4.18493	down	-5.54274	down	-4.77289	down	-6.13558	down	Homo sapiens activating transcription factor 3 (ATF3), transcript variant 4, mRNA [NM_001040619]	NM_001040619
ATF4	-2.01409	down	-1.87642	down	-2.07343	down	-2.02532	down	Homo sapiens activating transcription factor 4 (ATF4), transcript variant 1, mRNA [NM_001675]	NM_001675
ATG13	-1.70724	down	-1.65954	down	-1.74982	down	-1.65226	down	Homo sapiens autophagy related 13 (ATG13), transcript variant 2, mRNA [NM_014741]	NM_014741
ATP1A1OS	-1.82295	down	-1.81856	down	-1.91244	down	-2.00886	down	Homo sapiens ATP1A1 opposite strand (ATP1A1OS), transcript variant 3, long non-coding RNA [NR_024126]	NR_024126
ATP4A	-1.59873	down	-1.8866	down	-1.55782	down	-1.68776	down	Homo sapiens ATPase, H+/K+ exchanging, alpha polypeptide (ATP4A), mRNA [NM_000704]	NM_000704
ATP6V1C1	1.72891	up	1.51085	up	1.76156	up	1.78016	up	Homo sapiens ATPase, H+ transporting, lysosomal 42kDa, V1 subunit C1 (ATP6V1C1), mRNA [NM_001695]	NM_001695
ATP6V1E2	-1.83915	down	-1.8314	down	-1.7578	down	-1.83546	down	Homo sapiens ATPase, H+ transporting, lysosomal 31kDa, V1 subunit E2 (ATP6V1E2), mRNA [NM_080653]	NM_080653
ATP7A	1.7277	up	1.59917	up	1.5653	up	1.58789	up	Homo sapiens ATPase, Cu++ transporting, alpha polypeptide (ATP7A), transcript variant 1, mRNA [NM_000052]	NM_000052
ATP8B1	2.41913	up	2.26012	up	2.78194	up	2.54796	up	Homo sapiens ATPase, aminophospholipid transporter, class I, type 8B, member 1 (ATP8B1), mRNA [NM_005603]	NM_005603
AXIN2	1.63385	up	1.8925	up	1.54932	up	1.50786	up	Homo sapiens axin 2 (AXIN2), mRNA [NM_004655]	NM_004655
B3GNT5	2.23307	up	2.06436	up	2.51486	up	2.21524	up	Homo sapiens UDP-GlcNAc:betaGal beta-1,3-N-acetylglucosaminyltransferase 5 (B3GNT5), mRNA [NM_032047]	NM_032047
BARD1	1.71844	up	1.60468	up	1.7567	up	1.63106	up	Homo sapiens BRCA1 associated RING domain 1 (BARD1), transcript variant 1, mRNA [NM_000465]	NM_000465
BBC3	-3.35058	down	-3.67416	down	-3.40914	down	-3.7242	down	Homo sapiens BCL2 binding component 3 (BBC3), transcript variant 4, mRNA [NM_014417]	NM_014417
BBIP1	1.51975	up	1.52923	up	1.75924	up	2.03691	up	Homo sapiens BBSome interacting protein 1 (BBIP1), transcript variant 1, mRNA [NM_001195304]	NM_001195304
BCAP29	1.80338	up	1.5964	up	1.65838	up	1.79134	up	Homo sapiens B-cell receptor-associated protein 29 (BCAP29), transcript variant 2, mRNA [NM_018844]	NM_018844
BCAR3	-1.74247	down	-1.83699	down	-1.85451	down	-1.71908	down	Homo sapiens breast cancer anti-estrogen resistance 3 (BCAR3), transcript variant 2, mRNA [NM_003567]	NM_003567
BCDIN3D	-1.57688	down	-1.54616	down	-1.50398	down	-1.59347	down	Homo sapiens BCDIN3 domain containing (BCDIN3D), mRNA [NM_181708]	NM_181708
BEX2	-1.891	down	-1.94146	down	-1.90181	down	-1.8457	down	Homo sapiens brain expressed X-linked 2 (BEX2), transcript variant 1, mRNA [NM_001168399]	NM_001168399
BFSP1	-1.55533	down	-1.66496	down	-1.5545	down	-1.60354	down	Homo sapiens beaded filament structural protein 1, filensin (BFSP1), transcript variant 1, mRNA [NM_001195]	NM_001195
BHLHE40	-1.69218	down	-1.95364	down	-1.82955	down	-1.79806	down	Homo sapiens basic helix-loop-helix family, member e40 (BHLHE40), mRNA [NM_003670]	NM_003670
BHLHE41	-1.8714	down	-1.88285	down	-2.03682	down	-2.24857	down	Homo sapiens basic helix-loop-helix family, member e41 (BHLHE41), mRNA [NM_030762]	NM_030762
BLOC1S6	1.83998	up	1.79311	up	1.89438	up	1.75926	up	Homo sapiens biogenesis of lysosomal organelles complex-1, subunit 6, pallidin (BLOC1S6), mRNA [NM_012388]	NM_012388
BMI1	1.72744	up	1.58283	up	1.83309	up	1.67839	up	Homo sapiens BMI1 polycomb ring finger oncogene (BMI1), mRNA [NM_005180]	NM_005180
BMP5	1.95362	up	1.76055	up	1.95554	up	1.95246	up	Homo sapiens bone morphogenetic protein 5 (BMP5), mRNA [NM_021073]	NM_021073
BMPR1A	1.65123	up	1.63512	up	1.66066	up	1.56966	up	Homo sapiens bone morphogenetic protein receptor, type IA (BMPR1A), mRNA [NM_004329]	NM_004329
BRCC3	2.05413	up	1.89305	up	2.1376	up	1.85104	up	Homo sapiens BRCA1/BRCA2-containing complex, subunit 3 (BRCC3), transcript variant 2, mRNA [NM_001018055]	NM_001018055
BRIP1	-1.76986	down	-2.67584	down	-1.88825	down	-2.37029	down	Homo sapiens BRCA1 interacting protein C-terminal helicase 1 (BRIP1), mRNA [NM_032043]	NM_032043
BTBD7	1.67788	up	1.84495	up	1.60418	up	1.51016	up	Homo sapiens BTB (POZ) domain containing 7 (BTBD7), transcript variant 2, mRNA [NM_018167]	NM_018167
BTG1	-2.16824	down	-2.27413	down	-2.04618	down	-1.9547	down	Homo sapiens B-cell translocation gene 1, anti-proliferative (BTG1), mRNA [NM_001731]	NM_001731
BUB1B	1.87232	up	1.61868	up	1.9863	up	1.9914	up	Homo sapiens BUB1 mitotic checkpoint serine/threonine kinase B (BUB1B), mRNA [NM_001211]	NM_001211
C10orf137	2.13819	up	1.77416	up	1.82552	up	2.0979	up	Homo sapiens chromosome 10 open reading frame 137 (C10orf137), transcript variant 2, mRNA [NM_015608]	NM_015608
C11orf30	1.66547	up	1.53839	up	1.64453	up	1.65189	up	Homo sapiens chromosome 11 open reading frame 30 (C11orf30), mRNA [NM_020193]	NM_020193
C11orf68	-1.80587	down	-1.67397	down	-1.76457	down	-1.7562	down	Homo sapiens chromosome 11 open reading frame 68 (C11orf68), transcript variant 2, mRNA [NM_031450]	NM_031450
C12orf5	2.25807	up	2.33896	up	2.37646	up	2.15556	up	Homo sapiens chromosome 12 open reading frame 5 (C12orf5), mRNA [NM_020375]	NM_020375
C14orf132	-1.8071	down	-1.87907	down	-1.75039	down	-1.66396	down	Homo sapiens chromosome 14 open reading frame 132 (C14orf132), transcript variant 2, mRNA [NM_001252507]	NM_001252507
C15orf27	-2.5096	down	-2.91647	down	-2.336	down	-1.94632	down	Homo sapiens chromosome 15 open reading frame 27 (C15orf27), mRNA [NM_152335]	NM_152335
C17orf51	-2.65954	down	-3.3064	down	-3.17415	down	-2.88548	down	Homo sapiens chromosome 17 open reading frame 51 (C17orf51), mRNA [NM_001113434]	NM_001113434
C19orf54	-1.75427	down	-1.57289	down	-1.50936	down	-1.603	down	Homo sapiens chromosome 19 open reading frame 54 (C19orf54), mRNA [NM_198476]	NM_198476
C19orf73	-1.70897	down	-1.75215	down	-1.56326	down	-1.71813	down	Homo sapiens chromosome 19 open reading frame 73 (C19orf73), mRNA [NM_018111]	NM_018111
C21orf67	-1.68925	down	-1.68132	down	-1.88556	down	-1.69933	down	Homo sapiens chromosome 21 open reading frame 67 (C21orf67), transcript variant 1, long non-coding RNA [NR_027128]	NR_027128
C2CD3	4.18548	up	1.73305	up	1.91922	up	1.81991	up	Homo sapiens C2 calcium-dependent domain containing 3 (C2CD3), transcript variant 2, mRNA [NM_015531]	NM_015531
C2orf43	1.64791	up	1.69058	up	1.77133	up	1.7043	up	Homo sapiens chromosome 2 open reading frame 43 (C2orf43), transcript variant 1, mRNA [NM_021925]	NM_021925
C2orf68	-1.60246	down	-1.50023	down	-1.75872	down	-1.68049	down	Homo sapiens chromosome 2 open reading frame 68 (C2orf68), mRNA [NM_001013649]	NM_001013649
C2orf69	2.13293	up	1.89959	up	1.84638	up	1.92174	up	Homo sapiens chromosome 2 open reading frame 69 (C2orf69), mRNA [NM_153689]	NM_153689
C3orf58	1.98905	up	1.62033	up	2.05691	up	2.26413	up	Homo sapiens chromosome 3 open reading frame 58 (C3orf58), transcript variant 1, mRNA [NM_173552]	NM_173552
C5orf30	1.61933	up	1.64981	up	1.81427	up	1.64303	up	Homo sapiens chromosome 5 open reading frame 30 (C5orf30), mRNA [NM_033211]	NM_033211
C6orf48	-1.50597	down	-1.52928	down	-1.54049	down	-1.52955	down	Homo sapiens chromosome 6 open reading frame 48 (C6orf48), transcript variant 1, mRNA [NM_001040437]	NM_001040437
C9orf171	-2.86981	down	-2.5832	down	-2.08516	down	-1.71452	down	Homo sapiens chromosome 9 open reading frame 171 (C9orf171), transcript variant 1, mRNA [NM_207417]	NM_207417
C9orf91	-1.51223	down	-1.62064	down	-1.60867	down	-1.65897	down	Homo sapiens chromosome 9 open reading frame 91 (C9orf91), mRNA [NM_153045]	NM_153045
CAB39	1.83429	up	1.93959	up	2.19823	up	2.16901	up	Homo sapiens calcium binding protein 39 (CAB39), transcript variant 1, mRNA [NM_016289]	NM_016289
CACYBP	1.6395	up	1.63301	up	2.0407	up	1.79267	up	Homo sapiens calcyclin binding protein (CACYBP), transcript variant 1, mRNA [NM_014412]	NM_014412
CALCOCO1	-1.59603	down	-1.61814	down	-1.52646	down	-1.50751	down	Homo sapiens calcium binding and coiled-coil domain 1 (CALCOCO1), transcript variant 1, mRNA [NM_020898]	NM_020898
CALD1	1.87172	up	1.56179	up	1.6917	up	1.89966	up	Homo sapiens caldesmon 1 (CALD1), transcript variant 1, mRNA [NM_033138]	NM_033138
CALHM3	-2.53926	down	-2.36902	down	-2.3967	down	-2.67742	down	Homo sapiens calcium homeostasis modulator 3 (CALHM3), mRNA [NM_001129742]	NM_001129742
CAMK2D	1.65809	up	1.74071	up	1.59899	up	1.59879	up	Homo sapiens calcium/calmodulin-dependent protein kinase II delta (CAMK2D), transcript variant 3, mRNA [NM_001221]	NM_001221
CAMSAP2	1.76164	up	1.61097	up	1.64607	up	1.51172	up	Homo sapiens calmodulin regulated spectrin-associated protein family, member 2 (CAMSAP2), mRNA [NM_203459]	NM_203459
CAMTA1	1.8933	up	1.50292	up	1.76404	up	1.81832	up	Homo sapiens calmodulin binding transcription activator 1 (CAMTA1), transcript variant 1, mRNA [NM_015215]	NM_015215
CANX	1.98441	up	2.08679	up	2.35791	up	2.73696	up	Homo sapiens calnexin (CANX), transcript variant 1, mRNA [NM_001746]	NM_001746
CAP2	1.79279	up	1.50879	up	1.66204	up	2.0709	up	Homo sapiens CAP, adenylate cyclase-associated protein, 2 (yeast) (CAP2), mRNA [NM_006366]	NM_006366
CAPG	-1.65912	down	-1.73653	down	-1.67901	down	-1.70016	down	Homo sapiens capping protein (actin filament), gelsolin-like (CAPG), transcript variant 3, mRNA [NM_001256140]	NM_001256140
CARD8	1.9813	up	1.74638	up	1.85847	up	1.63572	up	Homo sapiens caspase recruitment domain family, member 8 (CARD8), transcript variant 2, mRNA [NM_014959]	NM_014959
CARS	-4.10981	down	-3.30376	down	-3.34235	down	-3.78083	down	Homo sapiens cysteinyl-tRNA synthetase (CARS), transcript variant 3, mRNA [NM_001014437]	NM_001014437
CASC4	1.83844	up	1.69618	up	1.99505	up	1.92907	up	Homo sapiens cancer susceptibility candidate 4 (CASC4), transcript variant 1, mRNA [NM_138423]	NM_138423
CASP10	-1.65121	down	-1.59104	down	-1.66301	down	-1.50285	down	Homo sapiens caspase 10, apoptosis-related cysteine peptidase (CASP10), transcript variant 1, mRNA [NM_032977]	NM_032977
CASZ1	-2.15261	down	-2.14301	down	-2.05055	down	-2.10074	down	Homo sapiens castor zinc finger 1 (CASZ1), transcript variant 1, mRNA [NM_001079843]	NM_001079843
CBLC	-1.61779	down	-1.64122	down	-1.70011	down	-1.69884	down	Homo sapiens Cbl proto-oncogene C, E3 ubiquitin protein ligase (CBLC), transcript variant 1, mRNA [NM_012116]	NM_012116
CBR4	1.71407	up	1.55067	up	1.6507	up	1.59876	up	Homo sapiens carbonyl reductase 4 (CBR4), mRNA [NM_032783]	NM_032783
CBX4	-2.23978	down	-1.96738	down	-1.72937	down	-1.76157	down	Homo sapiens chromobox homolog 4 (CBX4), mRNA [NM_003655]	NM_003655
CBX5	1.69243	up	1.56624	up	1.81878	up	1.82444	up	Homo sapiens chromobox homolog 5 (CBX5), transcript variant 1, mRNA [NM_001127322]	NM_001127322
CC2D2A	-1.72031	down	-1.71445	down	-1.70144	down	-1.71988	down	Homo sapiens coiled-coil and C2 domain containing 2A (CC2D2A), transcript variant 2, mRNA [NM_020785]	NM_020785
CCDC103	-1.71981	down	-1.79387	down	-1.86512	down	-1.65039	down	family with sequence similarity 187, member A [Source:HGNC Symbol;Acc:35153] [ENST00000331733]	XM_005257352
CCNB1IP1	-1.93399	down	-1.786	down	-1.77561	down	-1.78034	down	Homo sapiens cyclin B1 interacting protein 1, E3 ubiquitin protein ligase (CCNB1IP1), transcript variant 4, mRNA [NM_182852]	NM_182852
CCNDBP1	-1.69624	down	-1.77803	down	-1.66969	down	-1.50718	down	Homo sapiens cyclin D-type binding-protein 1 (CCNDBP1), transcript variant 1, mRNA [NM_012142]	NM_012142
CCNE2	1.86198	up	1.5044	up	1.85973	up	1.8337	up	Homo sapiens cyclin E2 (CCNE2), mRNA [NM_057749]	NM_057749
CCSAP	1.88416	up	1.77596	up	1.85433	up	1.67408	up	Homo sapiens centriole, cilia and spindle-associated protein (CCSAP), mRNA [NM_145257]	NM_145257
CD109	2.02005	up	1.89009	up	2.08804	up	2.0882	up	Homo sapiens CD109 molecule (CD109), transcript variant 1, mRNA [NM_133493]	NM_133493
CD24	1.77802	up	1.72667	up	2.02632	up	1.73881	up	Homo sapiens CD24 molecule (CD24), mRNA [NM_013230]	NM_013230
CD68	-1.77911	down	-1.74646	down	-1.68575	down	-1.58486	down	Homo sapiens CD68 molecule (CD68), transcript variant 1, mRNA [NM_001251]	NM_001251
CD96	1.93861	up	1.52405	up	1.58036	up	1.70132	up	Homo sapiens CD96 molecule (CD96), transcript variant 1, mRNA [NM_198196]	NM_198196
CDC42EP1	-1.88069	down	-1.72167	down	-1.96058	down	-1.85644	down	Homo sapiens CDC42 effector protein (Rho GTPase binding) 1 (CDC42EP1), mRNA [NM_152243]	NM_152243
CDK18	-2.58061	down	-2.78608	down	-2.90388	down	-3.46723	down	Homo sapiens cyclin-dependent kinase 18 (CDK18), transcript variant 1, mRNA [NM_212503]	NM_212503
CDK6	2.70845	up	2.6018	up	2.58533	up	2.47816	up	Homo sapiens cyclin-dependent kinase 6 (CDK6), transcript variant 1, mRNA [NM_001259]	NM_001259
CDKN2B	-1.77711	down	-2.19136	down	-1.62124	down	-2.03242	down	Homo sapiens cyclin-dependent kinase inhibitor 2B (p15, inhibits CDK4) (CDKN2B), transcript variant 1, mRNA [NM_004936]	NM_004936
CEBPB	-2.98292	down	-2.92722	down	-3.04279	down	-3.07651	down	Homo sapiens CCAAT/enhancer binding protein (C/EBP), beta (CEBPB), transcript variant 1, mRNA [NM_005194]	NM_005194
CENPI	1.77109	up	1.59474	up	1.60762	up	1.74756	up	centromere protein I [Source:HGNC Symbol;Acc:3968] [ENST00000403304]	XM_005262112
CEP78	1.71199	up	1.56322	up	1.82398	up	1.89749	up	Homo sapiens centrosomal protein 78kDa (CEP78), transcript variant 1, mRNA [NM_001098802]	NM_001098802
CERS1	-6.7008	down	-8.28172	down	-8.59955	down	-8.48177	down	Homo sapiens ceramide synthase 1 (CERS1), transcript variant 2, mRNA [NM_198207]	NM_198207
CERS6	1.89749	up	1.68888	up	1.98492	up	1.95454	up	Homo sapiens ceramide synthase 6 (CERS6), transcript variant 2, mRNA [NM_203463]	NM_203463
CFL2	1.87005	up	1.52027	up	1.76788	up	1.64306	up	Homo sapiens cofilin 2 (muscle) (CFL2), transcript variant 1, mRNA [NM_021914]	NM_021914
CGB	-1.90938	down	-2.05855	down	-1.63183	down	-1.5356	down	Homo sapiens chorionic gonadotropin, beta polypeptide (CGB), mRNA [NM_000737]	NM_000737
CGB2	-1.8504	down	-1.85093	down	-1.89044	down	-1.58595	down	Homo sapiens chorionic gonadotropin, beta polypeptide 2 (CGB2), mRNA [NM_033378]	NM_033378
CHAC1	-13.2292	down	-12.6967	down	-12.6388	down	-13.54	down	Homo sapiens ChaC, cation transport regulator homolog 1 (E. coli) (CHAC1), transcript variant 1, mRNA [NM_024111]	NM_024111
CHD7	2.08351	up	1.53094	up	1.82342	up	1.58959	up	Homo sapiens chromodomain helicase DNA binding protein 7 (CHD7), mRNA [NM_017780]	NM_017780
CHIC2	-1.8625	down	-1.81231	down	-1.80488	down	-1.83158	down	Homo sapiens cysteine-rich hydrophobic domain 2 (CHIC2), mRNA [NM_012110]	NM_012110
CIDEC	-1.60544	down	-1.58455	down	-1.81828	down	-1.77561	down	Homo sapiens cell death-inducing DFFA-like effector c (CIDEC), transcript variant 3, mRNA [NM_022094]	NM_022094
CIRBP	-1.85881	down	-3.07965	down	-2.71534	down	-2.89214	down	Homo sapiens cold inducible RNA binding protein (CIRBP), transcript variant 2, non-coding RNA [NR_023312]	NR_023312
CLCN5	1.9537	up	1.62598	up	1.65766	up	1.86883	up	Homo sapiens chloride channel, voltage-sensitive 5 (CLCN5), transcript variant 1, mRNA [NM_001127899]	NM_001127899
CLIC3	-1.56969	down	-1.56558	down	-1.78178	down	-1.59907	down	Homo sapiens chloride intracellular channel 3 (CLIC3), mRNA [NM_004669]	NM_004669
CLOCK	2.01043	up	1.51813	up	1.56601	up	1.54402	up	Homo sapiens clock circadian regulator (CLOCK), transcript variant 1, mRNA [NM_001267843]	NM_001267843
CLSPN	1.874	up	1.63561	up	2.08322	up	1.91927	up	Homo sapiens claspin (CLSPN), transcript variant 1, mRNA [NM_022111]	NM_022111
COBLL1	1.83175	up	1.6037	up	1.96583	up	1.83259	up	Homo sapiens cordon-bleu WH2 repeat protein-like 1 (COBLL1), transcript variant 1, mRNA [NM_001278458]	NM_001278458
COL13A1	-1.64708	down	-2.77717	down	-2.39239	down	-2.74866	down	Homo sapiens collagen, type XIII, alpha 1 (COL13A1), transcript variant 5, mRNA [NM_080801]	NM_080801
COL4A3BP	1.61811	up	1.52302	up	1.7497	up	1.70915	up	Homo sapiens collagen, type IV, alpha 3 (Goodpasture antigen) binding protein (COL4A3BP), transcript variant 3, mRNA [NM_001130105]	NM_001130105
COMT	-1.71255	down	-1.56019	down	-1.50405	down	-1.50112	down	Homo sapiens catechol-O-methyltransferase (COMT), transcript variant 1, mRNA [NM_000754]	NM_000754
COX16	1.68035	up	1.70402	up	1.73733	up	1.71106	up	Homo sapiens COX16 cytochrome c oxidase assembly homolog (S. cerevisiae) (COX16), transcript variant 1, mRNA [NM_016468]	NM_016468
COX19	-1.83167	down	-2.18091	down	-2.26392	down	-2.16037	down	Homo sapiens cytochrome c oxidase assembly homolog 19 (S. cerevisiae) (COX19), mRNA [NM_001031617]	NM_001031617
CPD	1.6142	up	1.65325	up	2.12083	up	1.97053	up	Homo sapiens carboxypeptidase D (CPD), transcript variant 1, mRNA [NM_001304]	NM_001304
CPNE3	1.56147	up	1.81649	up	2.54923	up	2.3925	up	Homo sapiens copine III (CPNE3), mRNA [NM_003909]	NM_003909
CR2	-2.03079	down	-2.69118	down	-1.8836	down	-2.02886	down	Homo sapiens complement component (3d/Epstein Barr virus) receptor 2 (CR2), transcript variant 1, mRNA [NM_001006658]	NM_001006658
CRHR1-IT1	-1.59858	down	-2.08239	down	-1.66594	down	-1.58997	down	Homo sapiens CRHR1 intronic transcript 1 (non-protein coding) (CRHR1-IT1), transcript variant 1, long non-coding RNA [NR_026905]	NR_026905
CRYM	-2.20008	down	-2.10136	down	-1.77906	down	-1.97235	down	Homo sapiens crystallin, mu (CRYM), transcript variant 1, mRNA [NM_001888]	NM_001888
CSH1	-1.60346	down	-1.64495	down	-1.70655	down	-1.86556	down	Homo sapiens chorionic somatomammotropin hormone 1 (placental lactogen) (CSH1), mRNA [NM_001317]	NM_001317
CSRNP1	-2.37075	down	-2.67463	down	-2.21336	down	-2.6221	down	Homo sapiens cysteine-serine-rich nuclear protein 1 (CSRNP1), mRNA [NM_033027]	NM_033027
CSTA	-1.70672	down	-1.65723	down	-1.5838	down	-1.73	down	Homo sapiens cystatin A (stefin A) (CSTA), mRNA [NM_005213]	NM_005213
CTBS	1.68243	up	1.58171	up	1.96169	up	1.74645	up	Homo sapiens chitobiase, di-N-acetyl- (CTBS), mRNA [NM_004388]	NM_004388
CTF1	-1.76404	down	-2.02679	down	-2.09562	down	-1.68739	down	Homo sapiens cardiotrophin 1 (CTF1), transcript variant 1, mRNA [NM_001330]	NM_001330
CTR9	1.749	up	1.54451	up	2.06158	up	1.89658	up	Homo sapiens CTR9, Paf1/RNA polymerase II complex component (CTR9), mRNA [NM_014633]	NM_014633
CUL4B	1.62976	up	1.51715	up	1.87699	up	1.86585	up	Homo sapiens cullin 4B (CUL4B), transcript variant 1, mRNA [NM_003588]	NM_003588
CWF19L2	-1.93997	down	-2.15878	down	-1.68087	down	-1.53825	down	Homo sapiens CWF19-like 2, cell cycle control (S. pombe) (CWF19L2), mRNA [NM_152434]	NM_152434
CXADR	2.0192	up	1.70967	up	2.32315	up	2.09241	up	Homo sapiens coxsackie virus and adenovirus receptor (CXADR), transcript variant 1, mRNA [NM_001338]	NM_001338
CXADRP3	1.67963	up	1.5311	up	1.9384	up	1.76752	up	Homo sapiens coxsackie virus and adenovirus receptor pseudogene 3 (CXADRP3), non-coding RNA [NR_024076]	NR_024076
CXCR4	-1.50549	down	-1.96722	down	-1.96527	down	-2.08381	down	Homo sapiens chemokine (C-X-C motif) receptor 4 (CXCR4), transcript variant 1, mRNA [NM_001008540]	NM_001008540
CYB5B	1.67984	up	1.6897	up	1.76133	up	1.68026	up	Homo sapiens cytochrome b5 type B (outer mitochondrial membrane) (CYB5B), mRNA [NM_030579]	NM_030579
CYBRD1	1.79003	up	1.54235	up	2.19119	up	2.37367	up	Homo sapiens cytochrome b reductase 1 (CYBRD1), transcript variant 1, mRNA [NM_024843]	NM_024843
CYP17A1	-3.18561	down	-3.36397	down	-2.98993	down	-4.36619	down	Homo sapiens cytochrome P450, family 17, subfamily A, polypeptide 1 (CYP17A1), mRNA [NM_000102]	NM_000102
CYP1B1	1.91969	up	2.04881	up	2.10455	up	1.81867	up	Homo sapiens cytochrome P450, family 1, subfamily B, polypeptide 1 (CYP1B1), mRNA [NM_000104]	NM_000104
CYP2S1	-1.90951	down	-1.73766	down	-1.59359	down	-1.88476	down	Homo sapiens cytochrome P450, family 2, subfamily S, polypeptide 1 (CYP2S1), mRNA [NM_030622]	NM_030622
CYS1	-2.60266	down	-2.01938	down	-1.94977	down	-2.66664	down	Homo sapiens cystin 1 (CYS1), mRNA [NM_001037160]	NM_001037160
DACT3	-1.8245	down	-1.65632	down	-1.97557	down	-1.87867	down	Homo sapiens dishevelled-binding antagonist of beta-catenin 3 (DACT3), mRNA [NM_145056]	NM_145056
DCAF17	1.90969	up	1.78853	up	1.74001	up	1.66913	up	Homo sapiens DDB1 and CUL4 associated factor 17 (DCAF17), transcript variant 1, mRNA [NM_025000]	NM_025000
DCP2	1.76871	up	1.56031	up	1.95155	up	1.90638	up	Homo sapiens decapping mRNA 2 (DCP2), transcript variant 1, mRNA [NM_152624]	NM_152624
DDB2	-1.54743	down	-1.62289	down	-1.52811	down	-1.5425	down	Homo sapiens damage-specific DNA binding protein 2, 48kDa (DDB2), mRNA [NM_000107]	NM_000107
DDIT3	-5.27862	down	-6.24167	down	-5.66902	down	-5.2043	down	Homo sapiens DNA-damage-inducible transcript 3 (DDIT3), transcript variant 5, mRNA [NM_004083]	NM_004083
DDIT4	-4.12656	down	-4.78323	down	-4.39249	down	-4.62663	down	Homo sapiens DNA-damage-inducible transcript 4 (DDIT4), mRNA [NM_019058]	NM_019058
DDX18	1.66912	up	1.59629	up	1.7288	up	1.68176	up	Homo sapiens DEAD (Asp-Glu-Ala-Asp) box polypeptide 18 (DDX18), mRNA [NM_006773]	NM_006773
DDX21	1.64938	up	1.56358	up	1.83678	up	1.84615	up	Homo sapiens DEAD (Asp-Glu-Ala-Asp) box helicase 21 (DDX21), transcript variant 2, mRNA [NM_001256910]	NM_001256910
DDX46	2.42982	up	2.05833	up	2.29825	up	2.0679	up	Homo sapiens DEAD (Asp-Glu-Ala-Asp) box polypeptide 46 (DDX46), mRNA [NM_014829]	NM_014829
DDX6	1.95677	up	1.84376	up	1.79667	up	1.73723	up	Homo sapiens DEAD (Asp-Glu-Ala-Asp) box helicase 6 (DDX6), transcript variant 1, mRNA [NM_004397]	NM_004397
DENND4C	1.91622	up	1.52377	up	1.79568	up	1.84682	up	Homo sapiens DENN/MADD domain containing 4C (DENND4C), transcript variant 1, mRNA [NM_017925]	NM_017925
DENND5B	2.264	up	2.47933	up	2.69037	up	2.66689	up	Homo sapiens DENN/MADD domain containing 5B (DENND5B), mRNA [NM_144973]	NM_144973
DGAT2	-1.93416	down	-1.69723	down	-1.56244	down	-1.75123	down	Homo sapiens diacylglycerol O-acyltransferase 2 (DGAT2), transcript variant 1, mRNA [NM_032564]	NM_032564
DHRS2	-1.61105	down	-1.5485	down	-1.66932	down	-1.61008	down	Homo sapiens dehydrogenase/reductase (SDR family) member 2 (DHRS2), transcript variant 1, mRNA [NM_182908]	NM_182908
DHRS3	-1.89084	down	-1.87037	down	-1.94707	down	-2.00003	down	Homo sapiens dehydrogenase/reductase (SDR family) member 3 (DHRS3), mRNA [NM_004753]	NM_004753
DIABLO	-1.68966	down	-1.69906	down	-1.96184	down	-1.70836	down	Homo sapiens diablo, IAP-binding mitochondrial protein (DIABLO), transcript variant 5, mRNA [NM_001278302]	NM_001278302
DICER1	2.00187	up	1.60774	up	1.76713	up	1.79964	up	Homo sapiens dicer 1, ribonuclease type III (DICER1), transcript variant 3, mRNA [NM_001195573]	NM_001195573
DIO3	-1.89267	down	-2.1475	down	-1.82461	down	-2.15106	down	Homo sapiens deiodinase, iodothyronine, type III (DIO3), mRNA [NM_001362]	NM_001362
DIS3L2	1.94655	up	1.79461	up	2.04988	up	1.64796	up	DIS3 mitotic control homolog (S. cerevisiae)-like 2 [Source:HGNC Symbol;Acc:28648] [ENST00000409401]	AW834780
DKFZP586I1420	2.0927	up	1.79265	up	1.97008	up	1.97431	up	Homo sapiens uncharacterized protein DKFZp586I1420 (DKFZP586I1420), non-coding RNA [NR_002186]	NR_002186
DNAJC10	2.08967	up	1.65814	up	2.00634	up	1.96445	up	Homo sapiens DnaJ (Hsp40) homolog, subfamily C, member 10 (DNAJC10), transcript variant 1, mRNA [NM_018981]	NM_018981
DNAJC21	1.7776	up	1.5915	up	1.74254	up	1.73969	up	Homo sapiens DnaJ (Hsp40) homolog, subfamily C, member 21 (DNAJC21), transcript variant 1, mRNA [NM_194283]	NM_194283
DNAJC3	1.59834	up	1.66573	up	1.81947	up	1.7966	up	Homo sapiens DnaJ (Hsp40) homolog, subfamily C, member 3 (DNAJC3), mRNA [NM_006260]	NM_006260
DNASE2	-2.08024	down	-1.89684	down	-1.71874	down	-1.66889	down	Homo sapiens deoxyribonuclease II, lysosomal (DNASE2), mRNA [NM_001375]	NM_001375
DNM1L	1.69833	up	1.60054	up	1.85608	up	1.72694	up	Homo sapiens dynamin 1-like (DNM1L), transcript variant 1, mRNA [NM_012062]	NM_012062
DOCK4	2.54181	up	1.84813	up	2.21116	up	2.32138	up	Homo sapiens dedicator of cytokinesis 4 (DOCK4), mRNA [NM_014705]	NM_014705
DOCK5	1.51777	up	3.23721	up	1.6086	up	1.76119	up	Homo sapiens dedicator of cytokinesis 5 (DOCK5), mRNA [NM_024940]	NM_024940
DOCK7	2.00406	up	1.70975	up	2.15216	up	1.67189	up	Homo sapiens dedicator of cytokinesis 7 (DOCK7), transcript variant 2, mRNA [NM_033407]	NM_033407
DOCK9	2.59708	up	2.38376	up	2.98727	up	2.39397	up	dedicator of cytokinesis 9 [Source:HGNC Symbol;Acc:14132] [ENST00000340449]	AK090793
DOK7	-1.61238	down	-1.53975	down	-1.70858	down	-1.50331	down	Homo sapiens docking protein 7 (DOK7), transcript variant 1, mRNA [NM_173660]	NM_173660
DPP8	1.87265	up	1.576	up	1.85772	up	1.79384	up	Homo sapiens dipeptidyl-peptidase 8 (DPP8), transcript variant 1, mRNA [NM_130434]	NM_130434
DSG2	1.83728	up	1.85098	up	2.08914	up	1.93291	up	Homo sapiens desmoglein 2 (DSG2), mRNA [NM_001943]	NM_001943
DUSP1	-2.27982	down	-2.27921	down	-2.2732	down	-2.37912	down	Homo sapiens dual specificity phosphatase 1 (DUSP1), mRNA [NM_004417]	NM_004417
DUSP5	-1.72448	down	-1.59174	down	-1.57119	down	-1.6333	down	Homo sapiens dual specificity phosphatase 5 (DUSP5), mRNA [NM_004419]	NM_004419
DUSP8	-1.64848	down	-1.67315	down	-1.84744	down	-1.83654	down	Homo sapiens dual specificity phosphatase 8 (DUSP8), mRNA [NM_004420]	NM_004420
DYRK2	1.54214	up	1.50437	up	1.54774	up	1.56034	up	Homo sapiens dual-specificity tyrosine-(Y)-phosphorylation regulated kinase 2 (DYRK2), transcript variant 2, mRNA [NM_006482]	NM_006482
EBF4	-1.50915	down	-2.15675	down	-1.79945	down	-1.61939	down	Homo sapiens early B-cell factor 4 (EBF4), mRNA [NM_001110514]	NM_001110514
EBLN2	1.83311	up	1.70455	up	1.61928	up	1.58691	up	Homo sapiens endogenous Bornavirus-like nucleoprotein 2 (EBLN2), mRNA [NM_018029]	NM_018029
EDNRA	2.19816	up	2.30011	up	2.38553	up	2.51523	up	Homo sapiens endothelin receptor type A (EDNRA), transcript variant 1, mRNA [NM_001957]	NM_001957
EGR1	-3.22186	down	-3.39804	down	-3.54752	down	-3.72381	down	Homo sapiens early growth response 1 (EGR1), mRNA [NM_001964]	NM_001964
EGR2	-2.46821	down	-3.20487	down	-2.01147	down	-2.94932	down	Homo sapiens early growth response 2 (EGR2), transcript variant 1, mRNA [NM_000399]	NM_000399
EGR4	-1.8508	down	-1.7874	down	-2.17015	down	-1.94083	down	Homo sapiens early growth response 4 (EGR4), mRNA [NM_001965]	NM_001965
EIF1AX	1.69986	up	1.53822	up	1.81009	up	1.70245	up	Homo sapiens eukaryotic translation initiation factor 1A, X-linked (EIF1AX), mRNA [NM_001412]	NM_001412
EIF2AK2	1.67322	up	1.72502	up	1.80989	up	1.78543	up	Homo sapiens eukaryotic translation initiation factor 2-alpha kinase 2 (EIF2AK2), transcript variant 3, mRNA [NM_001135652]	NM_001135652
EIF4B	2.14368	up	1.88616	up	2.42213	up	2.32611	up	Homo sapiens eukaryotic translation initiation factor 4B (EIF4B), mRNA [NM_001417]	NM_001417
EIF4EBP1	-1.98755	down	-1.76125	down	-1.80165	down	-1.76792	down	Homo sapiens eukaryotic translation initiation factor 4E binding protein 1 (EIF4EBP1), mRNA [NM_004095]	NM_004095
EIF5	2.52208	up	1.73907	up	2.13869	up	2.34525	up	Homo sapiens eukaryotic translation initiation factor 5 (EIF5), transcript variant 1, mRNA [NM_001969]	NM_001969
EIF5A2	2.3264	up	2.03964	up	2.38865	up	2.35997	up	Homo sapiens eukaryotic translation initiation factor 5A2 (EIF5A2), mRNA [NM_020390]	NM_020390
ELK4	2.3314	up	2.19214	up	1.90898	up	1.98934	up	Homo sapiens ELK4, ETS-domain protein (SRF accessory protein 1) (ELK4), transcript variant a, mRNA [NM_001973]	NM_001973
ELL	-1.58524	down	-1.51659	down	-1.60351	down	-1.6215	down	Homo sapiens elongation factor RNA polymerase II (ELL), mRNA [NM_006532]	NM_006532
ELOVL6	2.1055	up	1.91827	up	2.13573	up	1.99958	up	Homo sapiens ELOVL fatty acid elongase 6 (ELOVL6), transcript variant 1, mRNA [NM_024090]	NM_024090
EML4	1.8259	up	1.51534	up	1.66633	up	1.57046	up	Homo sapiens echinoderm microtubule associated protein like 4 (EML4), transcript variant 1, mRNA [NM_019063]	NM_019063
EMP1	-3.48456	down	-4.08323	down	-3.81612	down	-3.97357	down	Homo sapiens epithelial membrane protein 1 (EMP1), mRNA [NM_001423]	NM_001423
ENDOV	-1.73362	down	-1.85276	down	-1.76831	down	-1.76181	down	Homo sapiens endonuclease V (ENDOV), transcript variant 1, mRNA [NM_173627]	NM_173627
ENO1-AS1	-1.80007	down	-1.94859	down	-2.11126	down	-1.83531	down	Homo sapiens ENO1 antisense RNA 1 (ENO1-AS1), long non-coding RNA [NR_038351]	NR_038351
EPB41L4A-AS1	-1.63188	down	-1.75157	down	-1.66867	down	-1.64254	down	Homo sapiens EPB41L4A antisense RNA 1 (EPB41L4A-AS1), long non-coding RNA [NR_015370]	NR_015370
EPHA2	-1.75288	down	-1.68586	down	-1.69258	down	-1.64257	down	Homo sapiens EPH receptor A2 (EPHA2), mRNA [NM_004431]	NM_004431
EPT1	1.97569	up	1.70924	up	1.96234	up	2.25544	up	Homo sapiens ethanolaminephosphotransferase 1 (CDP-ethanolamine-specific) (EPT1), mRNA [NM_033505]	NM_033505
ERCC1	-1.77589	down	-1.74459	down	-1.62804	down	-1.6006	down	Homo sapiens excision repair cross-complementing rodent repair deficiency, complementation group 1 (includes overlapping antisense sequence) (ERCC1), transcript variant 1, mRNA [NM_202001]	NM_202001
ERCC6L	1.66358	up	1.59345	up	1.91864	up	1.76569	up	Homo sapiens excision repair cross-complementing rodent repair deficiency, complementation group 6-like (ERCC6L), mRNA [NM_017669]	NM_017669
EREG	2.0016	up	1.8622	up	2.02395	up	1.98154	up	Homo sapiens epiregulin (EREG), mRNA [NM_001432]	NM_001432
ERI1	1.76202	up	1.6001	up	1.97625	up	1.80291	up	Homo sapiens exoribonuclease 1 (ERI1), mRNA [NM_153332]	NM_153332
ERRFI1	-1.70183	down	-1.78192	down	-1.83172	down	-1.65357	down	Homo sapiens ERBB receptor feedback inhibitor 1 (ERRFI1), mRNA [NM_018948]	NM_018948
ERVMER34-1	1.53278	up	1.51895	up	1.61753	up	1.64162	up	Homo sapiens endogenous retrovirus group MER34, member 1 (ERVMER34-1), transcript variant 1, mRNA [NM_024534]	NM_024534
ESAM	-1.57774	down	-1.68175	down	-1.61917	down	-1.71283	down	Homo sapiens endothelial cell adhesion molecule (ESAM), mRNA [NM_138961]	NM_138961
ESCO2	1.69366	up	1.64689	up	1.91276	up	1.79162	up	Homo sapiens establishment of sister chromatid cohesion N-acetyltransferase 2 (ESCO2), mRNA [NM_001017420]	NM_001017420
ETNK1	1.62245	up	1.50868	up	1.80881	up	1.57611	up	Homo sapiens ethanolamine kinase 1 (ETNK1), transcript variant 1, mRNA [NM_018638]	NM_018638
ETV5	-2.03328	down	-1.84216	down	-1.59916	down	-1.74014	down	Homo sapiens ets variant 5 (ETV5), mRNA [NM_004454]	NM_004454
EVI5L	-1.88003	down	-1.76683	down	-1.75435	down	-1.74742	down	Homo sapiens ecotropic viral integration site 5-like (EVI5L), transcript variant 2, mRNA [NM_145245]	NM_145245
EXO1	1.64671	up	1.53948	up	1.88227	up	1.82318	up	Homo sapiens exonuclease 1 (EXO1), transcript variant 3, mRNA [NM_003686]	NM_003686
FAHD2A	-1.60943	down	-1.59876	down	-1.63139	down	-1.55686	down	Homo sapiens fumarylacetoacetate hydrolase domain containing 2A (FAHD2A), mRNA [NM_016044]	NM_016044
FAIM	1.5266	up	1.56465	up	1.63573	up	1.65575	up	Homo sapiens Fas apoptotic inhibitory molecule (FAIM), transcript variant 1, mRNA [NM_001033030]	NM_001033030
FAM120A	1.77382	up	1.86096	up	1.93258	up	2.01914	up	Homo sapiens family with sequence similarity 120A (FAM120A), transcript variant 1, mRNA [NM_014612]	NM_014612
FAM126B	1.67009	up	1.54114	up	1.92254	up	1.81288	up	Homo sapiens family with sequence similarity 126, member B (FAM126B), mRNA [NM_173822]	NM_173822
FAM161A	1.82359	up	1.61832	up	1.77696	up	1.67972	up	Homo sapiens family with sequence similarity 161, member A (FAM161A), transcript variant 2, mRNA [NM_032180]	NM_032180
FAM171A1	-1.78524	down	-1.93722	down	-2.02988	down	-2.07089	down	Homo sapiens family with sequence similarity 171, member A1 (FAM171A1), mRNA [NM_001010924]	NM_001010924
FAM179B	2.45377	up	2.17579	up	2.43016	up	1.75408	up	Homo sapiens family with sequence similarity 179, member B (FAM179B), mRNA [NM_015091]	NM_015091
FAM198B	2.26815	up	2.1428	up	2.60716	up	2.81379	up	Homo sapiens family with sequence similarity 198, member B (FAM198B), transcript variant 2, mRNA [NM_016613]	NM_016613
FAM210A	1.79124	up	1.71801	up	1.7005	up	1.57709	up	Homo sapiens family with sequence similarity 210, member A (FAM210A), transcript variant 1, mRNA [NM_001098801]	NM_001098801
FAM217B	2.32958	up	2.18855	up	2.53834	up	2.32802	up	Homo sapiens family with sequence similarity 217, member B (FAM217B), transcript variant 2, mRNA [NM_001190826]	NM_001190826
FAM24B	-1.55713	down	-2.04504	down	-1.87498	down	-1.88877	down	Homo sapiens family with sequence similarity 24, member B (FAM24B), transcript variant 1, mRNA [NM_152644]	NM_152644
FAM27E2	-1.65542	down	-2.05	down	-2.13559	down	-2.04063	down	Homo sapiens family with sequence similarity 27, member E2 (FAM27E2), long non-coding RNA [NR_103714]	NR_103714
FAM27E3	-1.80646	down	-1.6271	down	-1.99765	down	-1.78737	down	Homo sapiens family with sequence similarity 27, member E3 (FAM27E3), long non-coding RNA [NR_103833]	NR_103833
FAM3C	1.92249	up	1.56056	up	2.07242	up	2.19976	up	Homo sapiens family with sequence similarity 3, member C (FAM3C), transcript variant 1, mRNA [NM_014888]	NM_014888
FAM43A	-1.57014	down	-1.50739	down	-1.70635	down	-1.77334	down	Homo sapiens family with sequence similarity 43, member A (FAM43A), mRNA [NM_153690]	NM_153690
FAM46A	1.50707	up	1.55123	up	1.55983	up	1.6196	up	Homo sapiens family with sequence similarity 46, member A (FAM46A), mRNA [NM_017633]	NM_017633
FAM63B	1.82776	up	1.50651	up	1.77892	up	1.70593	up	Homo sapiens family with sequence similarity 63, member B (FAM63B), transcript variant 1, mRNA [NM_001040450]	NM_001040450
FAM73A	1.88153	up	1.84814	up	1.74467	up	1.91769	up	Homo sapiens family with sequence similarity 73, member A (FAM73A), transcript variant 2, mRNA [NM_001270384]	NM_001270384
FAM98B	2.05332	up	1.72719	up	1.67318	up	2.04704	up	Homo sapiens family with sequence similarity 98, member B (FAM98B), transcript variant 2, mRNA [NM_001042429]	NM_001042429
FAXC	1.8503	up	1.66264	up	1.87209	up	1.77067	up	Homo sapiens failed axon connections homolog (Drosophila) (FAXC), mRNA [NM_032511]	NM_032511
FBLIM1	-2.03022	down	-2.00375	down	-1.52164	down	-1.61237	down	Homo sapiens filamin binding LIM protein 1 (FBLIM1), transcript variant 1, mRNA [NM_017556]	NM_017556
FBXL17	1.63558	up	1.88314	up	1.84282	up	1.61831	up	Homo sapiens F-box and leucine-rich repeat protein 17 (FBXL17), mRNA [NM_001163315]	NM_001163315
FBXO2	-1.66168	down	-1.65122	down	-1.63698	down	-1.68582	down	Homo sapiens F-box protein 2 (FBXO2), mRNA [NM_012168]	NM_012168
FBXO32	-2.0441	down	-2.3399	down	-2.01871	down	-2.27305	down	Homo sapiens F-box protein 32 (FBXO32), transcript variant 1, mRNA [NM_058229]	NM_058229
FDX1	1.50852	up	1.50811	up	1.63214	up	1.63777	up	Homo sapiens ferredoxin 1 (FDX1), mRNA [NM_004109]	NM_004109
FGD4	1.71389	up	2.33762	up	1.87656	up	1.53539	up	Homo sapiens FYVE, RhoGEF and PH domain containing 4 (FGD4), mRNA [NM_139241]	NM_139241
FGF19	-2.3547	down	-2.42825	down	-1.92789	down	-2.29509	down	Homo sapiens fibroblast growth factor 19 (FGF19), mRNA [NM_005117]	NM_005117
FGF2	2.2025	up	2.11246	up	1.99811	up	1.80968	up	Homo sapiens fibroblast growth factor 2 (basic) (FGF2), mRNA [NM_002006]	NM_002006
FGF9	2.57614	up	2.35532	up	2.71692	up	2.54445	up	Homo sapiens fibroblast growth factor 9 (FGF9), mRNA [NM_002010]	NM_002010
FHIT	-1.88548	down	-2.06183	down	-1.80573	down	-2.26422	down	Homo sapiens fragile histidine triad (FHIT), transcript variant 1, mRNA [NM_002012]	NM_002012
FHL2	-1.9578	down	-1.74748	down	-1.95593	down	-1.76051	down	Homo sapiens four and a half LIM domains 2 (FHL2), transcript variant 2, mRNA [NM_201555]	NM_201555
FLJ43315	-3.41516	down	-4.11292	down	-2.95533	down	-3.65082	down	Homo sapiens asparagine synthetase pseudogene (FLJ43315), non-coding RNA [NR_033856]	NR_033856
FLJ45248	-1.77172	down	-1.70915	down	-1.71659	down	-1.64322	down	Homo sapiens cDNA FLJ45248 fis, clone BRHIP2006819. [AK127183]	AK127183
FLJ46906	-2.23988	down	-2.03016	down	-1.87126	down	-2.36159	down	Homo sapiens uncharacterized LOC441172 (FLJ46906), long non-coding RNA [NR_033896]	NR_033896
FLNA	-2.42746	down	-2.81071	down	-2.56928	down	-3.42575	down	Homo sapiens filamin A, alpha (FLNA), transcript variant 1, mRNA [NM_001456]	NM_001456
FLNB	-1.61358	down	-1.57607	down	-1.66023	down	-1.61213	down	Homo sapiens filamin B, beta (FLNB), transcript variant 2, mRNA [NM_001457]	NM_001457
FLYWCH1	-2.07353	down	-1.58766	down	-1.83903	down	-2.29246	down	Homo sapiens FLYWCH-type zinc finger 1 (FLYWCH1), transcript variant 1, mRNA [NM_032296]	NM_032296
FMR1	1.6557	up	1.69249	up	1.83685	up	1.57648	up	Homo sapiens fragile X mental retardation 1 (FMR1), transcript variant ISO1, mRNA [NM_002024]	NM_002024
FNBP1L	2.03587	up	1.72318	up	2.05398	up	2.09512	up	Homo sapiens formin binding protein 1-like (FNBP1L), transcript variant 1, mRNA [NM_001024948]	NM_001024948
FNIP2	1.76933	up	1.92912	up	1.83964	up	1.89034	up	Homo sapiens folliculin interacting protein 2 (FNIP2), mRNA [NM_020840]	NM_020840
FOPNL	1.5055	up	1.54971	up	1.52194	up	1.52812	up	Homo sapiens FGFR1OP N-terminal like (FOPNL), mRNA [NM_144600]	NM_144600
FOS	-2.21688	down	-2.37688	down	-2.16313	down	-2.28825	down	Homo sapiens FBJ murine osteosarcoma viral oncogene homolog (FOS), mRNA [NM_005252]	NM_005252
FOSB	-2.35845	down	-2.42968	down	-2.48375	down	-2.80779	down	Homo sapiens FBJ murine osteosarcoma viral oncogene homolog B (FOSB), transcript variant 1, mRNA [NM_006732]	NM_006732
FOXL1	-2.06026	down	-1.953	down	-1.99379	down	-2.26481	down	Homo sapiens forkhead box L1 (FOXL1), mRNA [NM_005250]	NM_005250
FPGT	1.53083	up	1.54989	up	2.26761	up	1.86678	up	Homo sapiens fucose-1-phosphate guanylyltransferase (FPGT), transcript variant 1, mRNA [NM_003838]	NM_003838
FRAT2	-1.97934	down	-1.88747	down	-1.82434	down	-1.80964	down	Homo sapiens frequently rearranged in advanced T-cell lymphomas 2 (FRAT2), mRNA [NM_012083]	NM_012083
FSTL3	-1.8397	down	-1.83228	down	-1.73373	down	-1.95121	down	Homo sapiens follistatin-like 3 (secreted glycoprotein) (FSTL3), mRNA [NM_005860]	NM_005860
FUT1	-2.3326	down	-2.27212	down	-2.44	down	-2.57851	down	Homo sapiens fucosyltransferase 1 (galactoside 2-alpha-L-fucosyltransferase, H blood group) (FUT1), mRNA [NM_000148]	NM_000148
FYN	-2.45313	down	-2.55868	down	-1.9812	down	-2.50692	down	Homo sapiens FYN oncogene related to SRC, FGR, YES (FYN), transcript variant 1, mRNA [NM_002037]	NM_002037
G3BP1	2.14908	up	1.67691	up	1.90398	up	1.78406	up	GTPase activating protein (SH3 domain) binding protein 1 [Source:HGNC Symbol;Acc:30292] [ENST00000394123]
GADD45A	-2.37494	down	-2.4163	down	-2.33608	down	-2.31747	down	Homo sapiens growth arrest and DNA-damage-inducible, alpha (GADD45A), transcript variant 1, mRNA [NM_001924]	NM_001924
GADD45G	-1.66735	down	-1.82146	down	-1.73045	down	-2.3651	down	Homo sapiens growth arrest and DNA-damage-inducible, gamma (GADD45G), mRNA [NM_006705]	NM_006705
GALK1	-1.618	down	-1.57506	down	-1.58634	down	-1.66236	down	Homo sapiens galactokinase 1 (GALK1), mRNA [NM_000154]	NM_000154
GAREM	1.61578	up	1.7484	up	1.65683	up	1.51086	up	Homo sapiens GRB2 associated, regulator of MAPK1 (GAREM), transcript variant 2, mRNA [NM_022751]	NM_022751
GARS	-2.0909	down	-2.07779	down	-1.9705	down	-1.87158	down	Homo sapiens glycyl-tRNA synthetase (GARS), mRNA [NM_002047]	NM_002047
GAS2L3	1.52187	up	1.71884	up	1.73615	up	1.72828	up	Homo sapiens growth arrest-specific 2 like 3 (GAS2L3), mRNA [NM_174942]	NM_174942
GDAP1	2.35119	up	1.90742	up	1.83144	up	1.85783	up	Homo sapiens ganglioside induced differentiation associated protein 1 (GDAP1), transcript variant 1, mRNA [NM_018972]	NM_018972
GDF15	-6.80888	down	-6.188	down	-6.9376	down	-7.27701	down	Homo sapiens growth differentiation factor 15 (GDF15), mRNA [NM_004864]	NM_004864
GFI1	-1.74531	down	-1.65794	down	-1.72349	down	-1.579	down	Homo sapiens growth factor independent 1 transcription repressor (GFI1), transcript variant 1, mRNA [NM_005263]	NM_005263
GFPT1	2.28599	up	1.66654	up	1.86601	up	1.91441	up	Homo sapiens glutamine--fructose-6-phosphate transaminase 1 (GFPT1), transcript variant 1, mRNA [NM_001244710]	NM_001244710
GJB3	-2.02938	down	-1.73572	down	-1.90836	down	-1.80336	down	Homo sapiens gap junction protein, beta 3, 31kDa (GJB3), transcript variant 1, mRNA [NM_024009]	NM_024009
GJB4	-2.39568	down	-2.85587	down	-2.22065	down	-2.76403	down	Homo sapiens gap junction protein, beta 4, 30.3kDa (GJB4), mRNA [NM_153212]	NM_153212
GLCCI1	2.21277	up	1.78695	up	2.19888	up	1.96717	up	Homo sapiens glucocorticoid induced transcript 1 (GLCCI1), mRNA [NM_138426]	NM_138426
GLYCTK	-1.55808	down	-2.16615	down	-1.68873	down	-2.08861	down	Homo sapiens glycerate kinase (GLYCTK), transcript variant 1, mRNA [NM_145262]	NM_145262
GNAI1	1.56827	up	1.51472	up	1.83421	up	1.81866	up	Homo sapiens guanine nucleotide binding protein (G protein), alpha inhibiting activity polypeptide 1 (GNAI1), transcript variant 1, mRNA [NM_002069]	NM_002069
GNG12	1.6471	up	1.63691	up	1.76421	up	1.59066	up	Homo sapiens guanine nucleotide binding protein (G protein), gamma 12 (GNG12), mRNA [NM_018841]	NM_018841
GNPTAB	1.95152	up	1.7182	up	2.07806	up	2.05236	up	Homo sapiens N-acetylglucosamine-1-phosphate transferase, alpha and beta subunits (GNPTAB), mRNA [NM_024312]	NM_024312
GOLT1A	-2.63317	down	-2.4448	down	-2.25715	down	-2.17077	down	Homo sapiens golgi transport 1A (GOLT1A), mRNA [NM_198447]	NM_198447
GPAM	2.49701	up	2.10668	up	2.30524	up	1.86647	up	glycerol-3-phosphate acyltransferase, mitochondrial [Source:HGNC Symbol;Acc:24865] [ENST00000369425]	AL832464
GPD2	2.22839	up	2.18665	up	2.23862	up	2.29594	up	Homo sapiens glycerol-3-phosphate dehydrogenase 2 (mitochondrial) (GPD2), transcript variant 1, mRNA [NM_001083112]	NM_001083112
GPR126	2.15557	up	1.93941	up	2.20499	up	2.25381	up	Homo sapiens G protein-coupled receptor 126 (GPR126), transcript variant a1, mRNA [NM_020455]	NM_020455
GPR137	-1.78714	down	-1.59657	down	-1.57888	down	-1.63832	down	Homo sapiens G protein-coupled receptor 137 (GPR137), transcript variant 3, mRNA [NM_020155]	NM_020155
GPR155	2.25664	up	1.92652	up	2.06059	up	1.51059	up	Homo sapiens G protein-coupled receptor 155 (GPR155), transcript variant 1, mRNA [NM_001033045]	NM_001033045
GPR180	1.75083	up	1.64724	up	1.91626	up	1.95105	up	Homo sapiens G protein-coupled receptor 180 (GPR180), mRNA [NM_180989]	NM_180989
GPRC5A	-3.18408	down	-2.74546	down	-3.33723	down	-2.85647	down	Homo sapiens G protein-coupled receptor, family C, group 5, member A (GPRC5A), mRNA [NM_003979]	NM_003979
GPT2	-2.84499	down	-2.98044	down	-2.59796	down	-2.57928	down	Homo sapiens glutamic pyruvate transaminase (alanine aminotransferase) 2 (GPT2), transcript variant 1, mRNA [NM_133443]	NM_133443
GRB7	-2.61486	down	-2.51118	down	-2.09724	down	-2.35052	down	Homo sapiens growth factor receptor-bound protein 7 (GRB7), transcript variant 1, mRNA [NM_005310]	NM_005310
GREB1L	1.94273	up	1.70936	up	1.5235	up	1.58538	up	Homo sapiens growth regulation by estrogen in breast cancer-like (GREB1L), mRNA [NM_001142966]	NM_001142966
GTF2A1	1.61292	up	1.61551	up	1.62911	up	1.50898	up	Homo sapiens general transcription factor IIA, 1, 19/37kDa (GTF2A1), transcript variant 1, mRNA [NM_015859]	NM_015859
GTPBP2	-1.87229	down	-2.05399	down	-2.19279	down	-1.84454	down	Homo sapiens GTP binding protein 2 (GTPBP2), transcript variant 1, mRNA [NM_019096]	NM_019096
GXYLT1	2.07043	up	1.55799	up	1.85963	up	2.12083	up	Homo sapiens glucoside xylosyltransferase 1 (GXYLT1), transcript variant 1, mRNA [NM_173601]	NM_173601
H19	2.78764	up	3.02495	up	3.0787	up	2.76072	up	Homo sapiens H19, imprinted maternally expressed transcript (non-protein coding) (H19), long non-coding RNA [NR_002196]	NR_002196
H1F0	-1.73445	down	-1.79249	down	-1.65162	down	-1.60913	down	Homo sapiens H1 histone family, member 0 (H1F0), mRNA [NM_005318]	NM_005318
HAUS3	1.85292	up	1.63608	up	1.86934	up	2.013	up	Homo sapiens HAUS augmin-like complex, subunit 3 (HAUS3), mRNA [NM_024511]	NM_024511
HAUS5	1.87598	up	1.81338	up	1.60081	up	1.64361	up	Homo sapiens HAUS augmin-like complex, subunit 5 (HAUS5), mRNA [NM_015302]	NM_015302
HBA2	-1.73273	down	-1.57411	down	-1.80395	down	-1.52265	down	Homo sapiens hemoglobin, alpha 2 (HBA2), mRNA [NM_000517]	NM_000517
HBE1	-2.17605	down	-2.06779	down	-2.03453	down	-2.05955	down	Homo sapiens hemoglobin, epsilon 1 (HBE1), mRNA [NM_005330]	NM_005330
HDAC2	2.14559	up	1.7079	up	2.07005	up	1.98828	up	Homo sapiens histone deacetylase 2 (HDAC2), transcript variant 1, mRNA [NM_001527]	NM_001527
HEATR1	1.63838	up	1.6511	up	1.69304	up	1.65429	up	Homo sapiens HEAT repeat containing 1 (HEATR1), mRNA [NM_018072]	NM_018072
HEATR5A	2.94354	up	2.2746	up	2.69682	up	2.47735	up	Homo sapiens HEAT repeat containing 5A (HEATR5A), mRNA [NM_015473]	NM_015473
HECTD1	1.65886	up	1.57486	up	1.86317	up	1.99742	up	Homo sapiens HECT domain containing E3 ubiquitin protein ligase 1 (HECTD1), mRNA [NM_015382]	NM_015382
HELLS	1.80402	up	1.57366	up	1.70059	up	1.64766	up	Homo sapiens helicase, lymphoid-specific (HELLS), mRNA [NM_018063]	NM_018063
HERC2P4	3.08937	up	1.5547	up	1.83367	up	1.86216	up	Homo sapiens hect domain and RLD 2 pseudogene 4 (HERC2P4), non-coding RNA [NR_002827]	NR_002827
HERPUD1	-1.60244	down	-1.51286	down	-1.55909	down	-1.60842	down	Homo sapiens homocysteine-inducible, endoplasmic reticulum stress-inducible, ubiquitin-like domain member 1 (HERPUD1), transcript variant 1, mRNA [NM_014685]	NM_014685
HIBCH	1.7739	up	1.5768	up	1.80663	up	1.8083	up	Homo sapiens 3-hydroxyisobutyryl-CoA hydrolase (HIBCH), transcript variant 2, mRNA [NM_198047]	NM_198047
HIP1	1.64728	up	1.52306	up	1.51619	up	1.66057	up	huntingtin interacting protein 1 [Source:HGNC Symbol;Acc:4913] [ENST00000479835]	AY358103
HIPK3	2.21687	up	1.88666	up	1.88004	up	2.38697	up	Homo sapiens homeodomain interacting protein kinase 3 (HIPK3), transcript variant 1, mRNA [NM_005734]	NM_005734
HLA-DOA	-2.02992	down	-2.18912	down	-1.87829	down	-1.93977	down	Homo sapiens major histocompatibility complex, class II, DO alpha (HLA-DOA), mRNA [NM_002119]	NM_002119
HMGCR	1.62875	up	1.5046	up	1.701	up	1.70425	up	Homo sapiens 3-hydroxy-3-methylglutaryl-CoA reductase (HMGCR), transcript variant 1, mRNA [NM_000859]	NM_000859
HNRNPA3	1.83476	up	1.50534	up	1.79363	up	1.73269	up	Homo sapiens heterogeneous nuclear ribonucleoprotein A3 (HNRNPA3), mRNA [NM_194247]	NM_194247
HNRNPU	1.72265	up	1.8125	up	1.78322	up	1.75148	up	Homo sapiens heterogeneous nuclear ribonucleoprotein U (scaffold attachment factor A) (HNRNPU), transcript variant 1, mRNA [NM_031844]	NM_031844
HOOK1	1.81116	up	1.53059	up	2.34269	up	2.21295	up	Homo sapiens hook microtubule-tethering protein 1 (HOOK1), mRNA [NM_015888]	NM_015888
HOOK3	1.62336	up	1.56493	up	1.61077	up	1.60623	up	Homo sapiens hook microtubule-tethering protein 3 (HOOK3), mRNA [NM_032410]	NM_032410
HOXA13	1.82912	up	2.02405	up	2.37263	up	2.40537	up	Homo sapiens homeobox A13 (HOXA13), mRNA [NM_000522]	NM_000522
HOXB9	-2.55113	down	-3.6348	down	-3.45749	down	-3.9227	down	Homo sapiens homeobox B9 (HOXB9), mRNA [NM_024017]	NM_024017
HRK	-3.04467	down	-3.44933	down	-2.85761	down	-3.01503	down	harakiri, BCL2 interacting protein (contains only BH3 domain) [Source:HGNC Symbol;Acc:5185] [ENST00000257572]	AK094730
HS2ST1	1.63057	up	1.62999	up	1.65963	up	1.79382	up	Homo sapiens heparan sulfate 2-O-sulfotransferase 1 (HS2ST1), transcript variant 1, mRNA [NM_012262]	NM_012262
HSD11B1L	-2.12097	down	-1.64313	down	-1.65134	down	-1.84517	down	Homo sapiens hydroxysteroid (11-beta) dehydrogenase 1-like (HSD11B1L), transcript variant b, mRNA [NM_198706]	NM_198706
HSD17B1	-1.65212	down	-1.99952	down	-1.62041	down	-1.67915	down	Homo sapiens hydroxysteroid (17-beta) dehydrogenase 1 (HSD17B1), mRNA [NM_000413]	NM_000413
HSP90B1	2.1009	up	1.5729	up	1.99174	up	2.20092	up	Homo sapiens heat shock protein 90kDa beta (Grp94), member 1 (HSP90B1), mRNA [NM_003299]	NM_003299
HSP90B3P	2.55261	up	1.78759	up	2.69926	up	2.55439	up	Homo sapiens heat shock protein 94c (GRP94c) mRNA, complete cds. [AY956769]	AY956769
HSPA1B	1.60634	up	1.85196	up	1.84194	up	1.96801	up	Homo sapiens heat shock 70kDa protein 1B (HSPA1B), mRNA [NM_005346]	NM_005346
HSPA4	1.51199	up	1.69109	up	1.62222	up	1.6797	up	Homo sapiens heat shock 70kDa protein 4 (HSPA4), mRNA [NM_002154]	NM_002154
HSPA4L	1.86434	up	1.52328	up	2.06609	up	2.39212	up	Homo sapiens heat shock 70kDa protein 4-like (HSPA4L), mRNA [NM_014278]	NM_014278
HSPA5	1.65855	up	1.6963	up	1.85551	up	1.73363	up	Homo sapiens heat shock 70kDa protein 5 (glucose-regulated protein, 78kDa) (HSPA5), mRNA [NM_005347]	NM_005347
HYAL1	-1.60723	down	-1.85817	down	-1.65847	down	-1.61467	down	Homo sapiens hyaluronoglucosaminidase 1 (HYAL1), transcript variant 8, mRNA [NM_153281]	NM_153281
HYI	-1.62963	down	-1.83984	down	-1.8023	down	-1.70446	down	Homo sapiens hydroxypyruvate isomerase (putative) (HYI), transcript variant 3, mRNA [NM_001190880]	NM_001190880
HYMAI	2.72125	up	2.5546	up	2.49742	up	2.2684	up	Homo sapiens hydatidiform mole associated and imprinted (non-protein coding) (HYMAI), long non-coding RNA [NR_002768]	NR_002768
ICAM2	-2.41689	down	-2.44859	down	-2.25674	down	-2.87584	down	Homo sapiens intercellular adhesion molecule 2 (ICAM2), transcript variant 5, mRNA [NM_000873]	NM_000873
IER2	-1.76121	down	-1.65674	down	-1.90613	down	-1.82485	down	Homo sapiens immediate early response 2 (IER2), mRNA [NM_004907]	NM_004907
IER3	-1.6555	down	-1.5306	down	-1.68087	down	-1.60942	down	Homo sapiens immediate early response 3 (IER3), mRNA [NM_003897]	NM_003897
IFI44	2.60859	up	1.76386	up	4.05841	up	2.89635	up	Homo sapiens interferon-induced protein 44 (IFI44), mRNA [NM_006417]	NM_006417
IFIT2	2.11825	up	1.97771	up	2.93385	up	2.35895	up	Homo sapiens interferon-induced protein with tetratricopeptide repeats 2 (IFIT2), mRNA [NM_001547]	NM_001547
IFIT3	2.37951	up	2.1109	up	3.70337	up	2.48271	up	Homo sapiens interferon-induced protein with tetratricopeptide repeats 3 (IFIT3), transcript variant 1, mRNA [NM_001549]	NM_001549
IFT140	-1.66854	down	-1.6178	down	-1.60196	down	-1.58132	down	Homo sapiens intraflagellar transport 140 homolog (Chlamydomonas) (IFT140), mRNA [NM_014714]	NM_014714
IFT20	-1.54122	down	-1.63022	down	-1.50178	down	-1.56617	down	Homo sapiens intraflagellar transport 20 homolog (Chlamydomonas) (IFT20), transcript variant 2, mRNA [NM_174887]	NM_174887
IKBIP	1.89239	up	2.25587	up	2.48558	up	2.16023	up	Homo sapiens IKBKB interacting protein (IKBIP), transcript variant 1, mRNA [NM_153687]	NM_153687
IKBKAP	1.82652	up	1.78609	up	1.74114	up	1.76989	up	Homo sapiens inhibitor of kappa light polypeptide gene enhancer in B-cells, kinase complex-associated protein (IKBKAP), mRNA [NM_003640]	NM_003640
IL11	-2.38585	down	-3.56108	down	-3.10347	down	-3.7965	down	Homo sapiens interleukin 11 (IL11), transcript variant 1, mRNA [NM_000641]	NM_000641
IL15RA	-3.63486	down	-4.4859	down	-3.01795	down	-3.83268	down	Homo sapiens interleukin 15 receptor, alpha (IL15RA), transcript variant 3, mRNA [NM_001243539]	NM_001243539
IL17RD	1.55328	up	1.51432	up	1.57191	up	1.72777	up	Homo sapiens interleukin 17 receptor D (IL17RD), mRNA [NM_017563]	NM_017563
IL1RAP	1.95058	up	2.91861	up	2.20958	up	1.77602	up	Homo sapiens interleukin 1 receptor accessory protein (IL1RAP), transcript variant 1, mRNA [NM_002182]	NM_002182
IL20RA	2.94587	up	2.92141	up	3.94803	up	2.86539	up	Homo sapiens interleukin 20 receptor, alpha (IL20RA), transcript variant 1, mRNA [NM_014432]	NM_014432
IL20RB	-4.01987	down	-6.65312	down	-5.00856	down	-6.66002	down	Homo sapiens interleukin 20 receptor beta (IL20RB), mRNA [NM_144717]	NM_144717
IL23A	-1.545	down	-1.85945	down	-1.75016	down	-1.82757	down	Homo sapiens interleukin 23, alpha subunit p19 (IL23A), mRNA [NM_016584]	NM_016584
IL6R	-1.77838	down	-2.07736	down	-2.11237	down	-2.4067	down	Homo sapiens interleukin 6 receptor (IL6R), transcript variant 1, mRNA [NM_000565]	NM_000565
IMPAD1	1.83259	up	1.89013	up	2.04402	up	2.09984	up	Homo sapiens inositol monophosphatase domain containing 1 (IMPAD1), mRNA [NM_017813]	NM_017813
ING4	-1.61339	down	-1.89351	down	-1.5967	down	-1.716	down	Homo sapiens inhibitor of growth family, member 4 (ING4), transcript variant 1, mRNA [NM_016162]	NM_016162
INTS2	2.14935	up	1.65195	up	1.89482	up	2.21039	up	Homo sapiens integrator complex subunit 2 (INTS2), transcript variant 1, mRNA [NM_020748]	NM_020748
IPO11	1.7638	up	1.60674	up	2.021	up	2.0846	up	Homo sapiens importin 11 (IPO11), transcript variant 2, mRNA [NM_016338]	NM_016338
IPO5	1.58862	up	1.56059	up	1.77512	up	1.8193	up	Homo sapiens importin 5 (IPO5), mRNA [NM_002271]	NM_002271
IPO7	1.71329	up	1.66382	up	1.571	up	1.65153	up	Homo sapiens importin 7 (IPO7), mRNA [NM_006391]	NM_006391
IPO8	1.93568	up	1.74708	up	1.8259	up	1.71366	up	Homo sapiens importin 8 (IPO8), transcript variant 1, mRNA [NM_006390]	NM_006390
IQCC	-1.54247	down	-1.58913	down	-1.54972	down	-1.57223	down	Homo sapiens IQ motif containing C (IQCC), transcript variant 2, mRNA [NM_018134]	NM_018134
IQGAP1	1.76048	up	1.68529	up	1.74968	up	1.75955	up	Homo sapiens IQ motif containing GTPase activating protein 1 (IQGAP1), mRNA [NM_003870]	NM_003870
IREB2	1.66853	up	1.52638	up	1.75927	up	1.77396	up	Homo sapiens iron-responsive element binding protein 2 (IREB2), mRNA [NM_004136]	NM_004136
IRS2	-2.06945	down	-1.93677	down	-2.11285	down	-2.03108	down	Homo sapiens insulin receptor substrate 2 (IRS2), mRNA [NM_003749]	NM_003749
ISG20	-1.79824	down	-1.93151	down	-1.74067	down	-1.87443	down	Homo sapiens interferon stimulated exonuclease gene 20kDa (ISG20), mRNA [NM_002201]	NM_002201
ISL1	2.36389	up	2.17197	up	2.15438	up	2.28432	up	Homo sapiens ISL LIM homeobox 1 (ISL1), mRNA [NM_002202]	NM_002202
ISL2	-1.80315	down	-2.60618	down	-2.26352	down	-2.35691	down	Homo sapiens ISL LIM homeobox 2 (ISL2), mRNA [NM_145805]	NM_145805
ITCH	2.66616	up	1.72786	up	1.89341	up	2.20739	up	Homo sapiens itchy E3 ubiquitin protein ligase (ITCH), transcript variant 2, mRNA [NM_031483]	NM_031483
ITGAV	1.9311	up	1.61977	up	1.93815	up	1.93474	up	Homo sapiens integrin, alpha V (ITGAV), transcript variant 1, mRNA [NM_002210]	NM_002210
ITGB1BP2	-2.11813	down	-3.59991	down	-2.53984	down	-3.30303	down	Homo sapiens integrin beta 1 binding protein (melusin) 2 (ITGB1BP2), mRNA [NM_012278]	NM_012278
ITPRIP	-2.11452	down	-2.04492	down	-2.03185	down	-2.11907	down	Homo sapiens inositol 1,4,5-trisphosphate receptor interacting protein (ITPRIP), transcript variant 1, mRNA [NM_033397]	NM_033397
ITSN1	2.18091	up	4.65797	up	1.78984	up	1.79355	up	Homo sapiens intersectin 1 (SH3 domain protein) (ITSN1), transcript variant 2, mRNA [NM_001001132]	NM_001001132
JDP2	-4.84517	down	-4.50271	down	-4.47895	down	-4.91419	down	Homo sapiens Jun dimerization protein 2 (JDP2), transcript variant 1, mRNA [NM_130469]	NM_130469
JUN	-3.67467	down	-4.10564	down	-4.29463	down	-4.41937	down	Homo sapiens jun proto-oncogene (JUN), mRNA [NM_002228]	NM_002228
JUNB	-2.04206	down	-2.02364	down	-2.14604	down	-2.10741	down	Homo sapiens jun B proto-oncogene (JUNB), mRNA [NM_002229]	NM_002229
JUND	-1.99564	down	-2.03124	down	-2.04938	down	-2.171	down	Homo sapiens jun D proto-oncogene (JUND), transcript variant 1, mRNA [NM_001286968]	NM_001286968
KALRN	-1.79272	down	-1.82401	down	-1.9402	down	-1.83226	down	Homo sapiens cDNA FLJ43991 fis, clone TESTI4019843, highly similar to Rattus norvegicus huntingtin-associated protein interacting protein (duo) (Hapip). [AK125979]	AK125979
KANK3	-1.5938	down	-1.86415	down	-1.71907	down	-1.60085	down	Homo sapiens KN motif and ankyrin repeat domains 3 (KANK3), mRNA [NM_198471]	NM_198471
KATNAL1	2.13605	up	1.83702	up	1.93334	up	1.9544	up	Homo sapiens katanin p60 subunit A-like 1 (KATNAL1), transcript variant 1, mRNA [NM_032116]	NM_032116
KBTBD6	1.84746	up	1.8557	up	1.94317	up	1.8916	up	Homo sapiens kelch repeat and BTB (POZ) domain containing 6 (KBTBD6), mRNA [NM_152903]	NM_152903
KCNG1	-1.89884	down	-1.63091	down	-1.7005	down	-2.14629	down	potassium voltage-gated channel, subfamily G, member 1 [Source:HGNC Symbol;Acc:6248] [ENST00000396017]	BC006367
KCTD12	1.99605	up	2.08096	up	2.20412	up	2.31908	up	Homo sapiens potassium channel tetramerization domain containing 12 (KCTD12), mRNA [NM_138444]	NM_138444
KCTD3	1.90238	up	1.56431	up	1.55803	up	1.53919	up	Homo sapiens potassium channel tetramerization domain containing 3 (KCTD3), mRNA [NM_016121]	NM_016121
KDELC2	1.88749	up	1.86118	up	2.09628	up	2.19996	up	Homo sapiens KDEL (Lys-Asp-Glu-Leu) containing 2 (KDELC2), mRNA [NM_153705]	NM_153705
KDM4A	-1.83587	down	-1.88235	down	-1.71104	down	-1.83938	down	Homo sapiens lysine (K)-specific demethylase 4A (KDM4A), mRNA [NM_014663]	NM_014663
KDM5B	-1.63996	down	-1.99407	down	-1.61759	down	-1.61678	down	Homo sapiens lysine (K)-specific demethylase 5B (KDM5B), mRNA [NM_006618]	NM_006618
KDM6B	-2.58658	down	-2.53935	down	-2.26181	down	-2.91943	down	Homo sapiens lysine (K)-specific demethylase 6B (KDM6B), mRNA [NM_001080424]	NM_001080424
KIAA0196	1.83455	up	1.53688	up	1.80311	up	1.7839	up	Homo sapiens KIAA0196 (KIAA0196), mRNA [NM_014846]	NM_014846
KIAA0947	2.01611	up	1.63386	up	1.97992	up	1.91347	up	Homo sapiens KIAA0947 (KIAA0947), mRNA [NM_015325]	NM_015325
KIAA1430	1.69455	up	1.72061	up	1.78919	up	1.79944	up	Homo sapiens KIAA1430 (KIAA1430), mRNA [NM_020827]	NM_020827
KIAA1715	1.73399	up	1.56873	up	2.02995	up	1.80277	up	Homo sapiens KIAA1715 (KIAA1715), mRNA [NM_030650]	NM_030650
KIF11	1.78121	up	1.60046	up	1.88132	up	1.88631	up	Homo sapiens kinesin family member 11 (KIF11), mRNA [NM_004523]	NM_004523
KIF16B	2.57434	up	1.58586	up	1.94875	up	1.81252	up	Homo sapiens kinesin family member 16B (KIF16B), transcript variant 1, mRNA [NM_001199866]	NM_001199866
KITLG	1.73284	up	1.5337	up	1.84561	up	1.79197	up	Homo sapiens KIT ligand (KITLG), transcript variant b, mRNA [NM_000899]	NM_000899
KLC3	-1.79518	down	-1.70495	down	-1.78747	down	-1.88871	down	Homo sapiens kinesin light chain 3 (KLC3), mRNA [NM_177417]	NM_177417
KLF12	2.04908	up	1.85144	up	2.06946	up	1.74153	up	Homo sapiens Kruppel-like factor 12 (KLF12), mRNA [NM_007249]	NM_007249
KLF2	-2.24223	down	-2.05354	down	-2.26198	down	-2.29316	down	Homo sapiens Kruppel-like factor 2 (KLF2), mRNA [NM_016270]	NM_016270
KLF4	-1.66326	down	-1.8637	down	-1.79285	down	-1.99917	down	Homo sapiens Kruppel-like factor 4 (gut) (KLF4), mRNA [NM_004235]	NM_004235
KLHL23	1.89146	up	1.64125	up	1.65649	up	1.82733	up	Homo sapiens kelch-like family member 23 (KLHL23), mRNA [NM_144711]	NM_144711
KLHL35	-1.69866	down	-1.71201	down	-1.72635	down	-1.85474	down	Homo sapiens kelch-like family member 35 (KLHL35), mRNA [NM_001039548]	NM_001039548
KLHL42	2.26238	up	1.92046	up	2.38881	up	2.51276	up	Homo sapiens kelch-like family member 42 (KLHL42), mRNA [NM_020782]	NM_020782
KLHL5	1.86675	up	2.39942	up	1.51859	up	1.61985	up	Homo sapiens kelch-like family member 5 (KLHL5), transcript variant 1, mRNA [NM_015990]	NM_015990
KLHL8	1.94301	up	1.5491	up	1.85255	up	1.84427	up	Homo sapiens kelch-like family member 8 (KLHL8), mRNA [NM_020803]	NM_020803
KLRC3	1.819	up	1.5822	up	2.23853	up	1.83715	up	Homo sapiens killer cell lectin-like receptor subfamily C, member 3 (KLRC3), transcript variant 2, mRNA [NM_007333]	NM_007333
KPNA4	1.97148	up	2.37016	up	2.10023	up	1.89894	up	Homo sapiens karyopherin alpha 4 (importin alpha 3) (KPNA4), mRNA [NM_002268]	NM_002268
KPNA5	1.53287	up	1.64913	up	1.57074	up	1.76194	up	Homo sapiens karyopherin alpha 5 (importin alpha 6) (KPNA5), mRNA [NM_002269]	NM_002269
KRT15	-1.51027	down	-1.56783	down	-1.92192	down	-1.5177	down	Homo sapiens keratin 15 (KRT15), mRNA [NM_002275]	NM_002275
KRT19	-1.70973	down	-1.5504	down	-1.69757	down	-1.62513	down	Homo sapiens keratin 19 (KRT19), mRNA [NM_002276]	NM_002276
KRT19P2	-1.90433	down	-1.83526	down	-1.76427	down	-1.8684	down	Homo sapiens keratin 19 pseudogene 2 (KRT19P2), non-coding RNA [NR_036685]	NR_036685
KRT7	-1.70137	down	-1.77185	down	-1.797	down	-1.80483	down	Homo sapiens keratin 7 (KRT7), mRNA [NM_005556]	NM_005556
KRT80	-2.41559	down	-2.20092	down	-2.48716	down	-2.35117	down	Homo sapiens keratin 80 (KRT80), transcript variant 1, mRNA [NM_182507]	NM_182507
KRT86	-1.88803	down	-2.32121	down	-2.00364	down	-1.97666	down	Homo sapiens keratin 86 (KRT86), mRNA [NM_002284]	NM_002284
KRTAP20-2	-2.33981	down	-2.87123	down	-2.16475	down	-2.1604	down	Homo sapiens keratin associated protein 20-2 (KRTAP20-2), mRNA [NM_181616]	NM_181616
KRTAP2-3	-6.52036	down	-5.9406	down	-7.69591	down	-6.45838	down	Homo sapiens keratin associated protein 2-3 (KRTAP2-3), mRNA [NM_001165252]	NM_001165252
KRTAP2-4	-1.61636	down	-1.51845	down	-1.63367	down	-1.60259	down	Homo sapiens keratin associated protein 2-4 (KRTAP2-4), mRNA [NM_033184]	NM_033184
KRTAP3-1	-3.86546	down	-3.97519	down	-3.93665	down	-3.59199	down	Homo sapiens keratin associated protein 3-1 (KRTAP3-1), mRNA [NM_031958]	NM_031958
KRTAP3-2	-9.77836	down	-12.0865	down	-17.134	down	-17.8049	down	Homo sapiens keratin associated protein 3-2 (KRTAP3-2), mRNA [NM_031959]	NM_031959
KRTAP9-1	-1.52808	down	-1.83152	down	-1.76583	down	-1.511	down	Homo sapiens keratin associated protein 9-1 (KRTAP9-1), mRNA [NM_001190460]	NM_001190460
L3MBTL3	1.64434	up	1.64703	up	1.87771	up	1.76884	up	Homo sapiens l(3)mbt-like 3 (Drosophila) (L3MBTL3), transcript variant 1, mRNA [NM_032438]	NM_032438
LACTB	1.94675	up	1.63512	up	1.93103	up	1.78602	up	Homo sapiens lactamase, beta (LACTB), transcript variant 2, mRNA [NM_171846]	NM_171846
LAMB2P1	-1.51857	down	-1.76499	down	-1.61914	down	-1.64769	down	Homo sapiens laminin, beta 2 pseudogene 1 (LAMB2P1), non-coding RNA [NR_004405]	NR_004405
LAMB3	-1.50658	down	-1.86584	down	-1.75404	down	-2.013	down	Homo sapiens laminin, beta 3 (LAMB3), transcript variant 2, mRNA [NM_001017402]	NM_001017402
LAMC2	-1.5785	down	-1.78018	down	-1.60994	down	-2.31572	down	Homo sapiens laminin, gamma 2 (LAMC2), transcript variant 2, mRNA [NM_018891]	NM_018891
LAMP2	3.3687	up	2.91319	up	4.05683	up	2.95983	up	Homo sapiens lysosomal-associated membrane protein 2 (LAMP2), transcript variant A, mRNA [NM_002294]	NM_002294
LARP4	1.7339	up	1.62042	up	1.74907	up	1.77473	up	Homo sapiens La ribonucleoprotein domain family, member 4 (LARP4), transcript variant 2, mRNA [NM_199188]	NM_199188
LAT2	-2.23226	down	-2.41527	down	-2.26251	down	-2.30038	down	Homo sapiens linker for activation of T cells family, member 2 (LAT2), transcript variant 1, mRNA [NM_032464]	NM_032464
LBR	1.6511	up	1.6662	up	1.67225	up	1.61574	up	Homo sapiens lamin B receptor (LBR), transcript variant 1, mRNA [NM_002296]	NM_002296
LBX1	-2.23912	down	-2.1421	down	-2.51391	down	-1.84246	down	Homo sapiens ladybird homeobox 1 (LBX1), mRNA [NM_006562]	NM_006562
LCLAT1	1.78736	up	1.59302	up	1.53096	up	1.56803	up	Homo sapiens lysocardiolipin acyltransferase 1 (LCLAT1), transcript variant 1, mRNA [NM_182551]	NM_182551
LCOR	2.81959	up	1.54705	up	2.43769	up	2.05904	up	Homo sapiens ligand dependent nuclear receptor corepressor (LCOR), transcript variant 1, mRNA [NM_032440]	NM_032440
LENG9	-1.73836	down	-1.83007	down	-1.61912	down	-1.7084	down	Homo sapiens leukocyte receptor cluster (LRC) member 9 (LENG9), mRNA [NM_198988]	NM_198988
LETM2	-1.853	down	-1.77464	down	-1.80291	down	-1.65883	down	Homo sapiens leucine zipper-EF-hand containing transmembrane protein 2 (LETM2), transcript variant 2, mRNA [NM_144652]	NM_144652
LFNG	1.73174	up	1.71712	up	1.61434	up	1.68207	up	Homo sapiens LFNG O-fucosylpeptide 3-beta-N-acetylglucosaminyltransferase (LFNG), transcript variant 1, mRNA [NM_001040167]	NM_001040167
LGR6	-2.46042	down	-1.88074	down	-2.28563	down	-2.07352	down	Homo sapiens leucine-rich repeat containing G protein-coupled receptor 6 (LGR6), transcript variant 1, mRNA [NM_001017403]	NM_001017403
LIMS1	1.55613	up	1.58501	up	1.63497	up	1.68963	up	Homo sapiens LIM and senescent cell antigen-like domains 1 (LIMS1), transcript variant 2, mRNA [NM_004987]	NM_004987
LIMS2	-2.08338	down	-1.53942	down	-1.71369	down	-1.83801	down	Homo sapiens LIM and senescent cell antigen-like domains 2 (LIMS2), transcript variant 5, mRNA [NM_001161404]	NM_001161404
LIN37	-1.5779	down	-1.65704	down	-1.59821	down	-1.58707	down	Homo sapiens lin-37 homolog (C. elegans) (LIN37), mRNA [NM_019104]	NM_019104
LINC00152	-2.02592	down	-2.48148	down	-2.12029	down	-2.08064	down	Homo sapiens long intergenic non-protein coding RNA 152 (LINC00152), transcript variant 1, long non-coding RNA [NR_024204]	NR_024204
LINC00239	-2.76878	down	-3.09608	down	-2.62482	down	-2.5993	down	Homo sapiens long intergenic non-protein coding RNA 239 (LINC00239), long non-coding RNA [NR_026774]	NR_026774
LINC00265	2.84315	up	1.89991	up	2.02428	up	1.81281	up	Homo sapiens long intergenic non-protein coding RNA 265 (LINC00265), long non-coding RNA [NR_026999]	NR_026999
LINC00337	-1.86724	down	-1.75289	down	-1.63353	down	-1.78587	down	Homo sapiens long intergenic non-protein coding RNA 337 (LINC00337), long non-coding RNA [NR_103534]	NR_103534
LINC00346	-2.09815	down	-1.95702	down	-2.09243	down	-2.42142	down	Homo sapiens long intergenic non-protein coding RNA 346 (LINC00346), long non-coding RNA [NR_027701]	NR_027701
LINC00592	-1.72664	down	-1.55338	down	-1.87475	down	-1.90904	down	Homo sapiens long intergenic non-protein coding RNA 592 (LINC00592), long non-coding RNA [NR_027358]	NR_027358
LINC00634	-1.74977	down	-1.6947	down	-1.56338	down	-1.68285	down	Homo sapiens long intergenic non-protein coding RNA 634 (LINC00634), long non-coding RNA [NR_024355]	NR_024355
LINC00659	-2.22989	down	-3.12344	down	-2.12575	down	-2.08452	down	Homo sapiens long intergenic non-protein coding RNA 659 (LINC00659), transcript variant 1, long non-coding RNA [NR_046224]	NR_046224
LINC00662	-1.51874	down	-1.82452	down	-1.58361	down	-1.64301	down	long intergenic non-protein coding RNA 662 [Source:HGNC Symbol;Acc:27122] [ENST00000561521]	AK094188
LINC00694	-2.32367	down	-1.77256	down	-1.72861	down	-1.96746	down	long intergenic non-protein coding RNA 694 [Source:HGNC Symbol;Acc:44570] [ENST00000416124]	TCONS_00006500
LINC00704	2.14112	up	1.76717	up	2.02837	up	1.79288	up	long intergenic non-protein coding RNA 704 [Source:HGNC Symbol;Acc:44678] [ENST00000449712]	TCONS_00017910
LINC00963	-1.55198	down	-1.62429	down	-1.76599	down	-1.7379	down	long intergenic non-protein coding RNA 963 [Source:HGNC Symbol;Acc:48716] [ENST00000419300]	TCONS_l2_00029078
LINC00973	-1.69292	down	-2.15017	down	-2.22529	down	-2.12395	down	long intergenic non-protein coding RNA 973 [Source:HGNC Symbol;Acc:48868] [ENST00000473756]	XR_108458
LINGO1	-1.58855	down	-1.9895	down	-2.1685	down	-1.58974	down	Homo sapiens leucine rich repeat and Ig domain containing 1 (LINGO1), mRNA [NM_032808]	NM_032808
LMO1	-1.74036	down	-1.57885	down	-1.81484	down	-1.81748	down	Homo sapiens LIM domain only 1 (rhombotin 1) (LMO1), transcript variant 1, mRNA [NM_002315]	NM_002315
LNPEP	1.91487	up	1.59318	up	2.10602	up	2.04753	up	leucyl/cystinyl aminopeptidase [Source:HGNC Symbol;Acc:6656] [ENST00000231368]	AF178574
LOC100129603	-1.5119	down	-1.6423	down	-1.52941	down	-1.78566	down	PREDICTED: Homo sapiens uncharacterized LOC100129603 (LOC100129603), misc_RNA [XR_242122]	XR_242122
LOC100129917	1.93544	up	1.87761	up	1.69718	up	1.59956	up	Homo sapiens uncharacterized LOC100129917 (LOC100129917), transcript variant 1, long non-coding RNA [NR_036511]	NR_036511
LOC100130938	-1.89961	down	-1.79843	down	-1.59912	down	-1.7965	down	PREDICTED: Homo sapiens uncharacterized LOC100130938 (LOC100130938), transcript variant X1, misc_RNA [XR_110148]	XR_110148
LOC100131829	2.64793	up	2.07834	up	1.94358	up	1.9231	up	Homo sapiens cDNA FLJ42008 fis, clone SPLEN2031724. [AK124002]	AK124002
LOC100188947	-1.83883	down	-1.50815	down	-1.60273	down	-1.6518	down	Homo sapiens uncharacterized LOC100188947 (LOC100188947), long non-coding RNA [NR_024467]	NR_024467
LOC100289187	-1.99812	down	-2.04294	down	-1.85702	down	-1.9734	down	Homo sapiens transmembrane protein 225-like (LOC100289187), transcript variant 1, mRNA [NM_001195541]	NM_001195541
LOC100505771	-1.51595	down	-1.65022	down	-1.61579	down	-1.55874	down	PREDICTED: Homo sapiens uncharacterized LOC100505771 (LOC100505771), transcript variant 2, misc_RNA [XR_109592]	XR_109592
LOC100505912	3.22755	up	2.31191	up	2.7924	up	2.42615	up	Homo sapiens uncharacterized LOC100505912 (LOC100505912), long non-coding RNA [NR_037877]	NR_037877
LOC100505940	-1.78717	down	-1.83828	down	-1.79825	down	-1.64223	down	PREDICTED: Homo sapiens uncharacterized LOC100505940 (LOC100505940), misc_RNA [XR_110477]	TCONS_00000248
LOC100506023	-1.63852	down	-1.82114	down	-2.20258	down	-2.19994	down	Homo sapiens uncharacterized LOC100506023 (LOC100506023), long non-coding RNA [NR_037845]	NR_037845
LOC100506119	-1.99742	down	-1.52367	down	-1.67508	down	-1.71734	down	PREDICTED: Homo sapiens uncharacterized LOC100506119 (LOC100506119), transcript variant X2, misc_RNA [XR_242688]	XR_242688
LOC100506235	-2.94296	down	-2.51964	down	-3.43645	down	-2.58105	down	PREDICTED: Homo sapiens uncharacterized LOC100506235 (LOC100506235), transcript variant X3, misc_RNA [XR_245000]	XR_245000
LOC100506688	-1.79431	down	-1.59354	down	-1.78871	down	-1.57663	down	Homo sapiens uncharacterized LOC100506688 (LOC100506688), transcript variant 1, long non-coding RNA [NR_104614]	NR_104614
LOC100506714	-1.63895	down	-1.64603	down	-1.78748	down	-1.84952	down	Homo sapiens uncharacterized LOC100506714 (LOC100506714), transcript variant 1, long non-coding RNA [NR_038956]	NR_038956
LOC100506737	-1.68861	down	-1.87741	down	-1.91872	down	-2.07309	down	PREDICTED: Homo sapiens uncharacterized LOC100506737 (LOC100506737), misc_RNA [XR_172388]	XR_172388
LOC100506797	-4.06069	down	-3.86648	down	-4.50684	down	-3.36967	down	PREDICTED: Homo sapiens uncharacterized LOC100506797 (LOC100506797), transcript variant 1, misc_RNA [XR_112377]	XR_112377
LOC100506860	-1.7561	down	-1.78071	down	-1.98084	down	-2.09203	down	PREDICTED: Homo sapiens uncharacterized LOC100506860 (LOC100506860), transcript variant X1, misc_RNA [XR_108813]	XR_108813
LOC100996286	-1.58239	down	-1.92963	down	-1.7528	down	-2.235	down	PREDICTED: Homo sapiens uncharacterized LOC100996286 (LOC100996286), transcript variant X1, misc_RNA [XR_158973]	XR_158973
LOC101059954	-1.56564	down	-1.87829	down	-1.75711	down	-1.68482	down	PREDICTED: Homo sapiens uncharacterized LOC101059954 (LOC101059954), misc_RNA [XR_172435]	XR_172435
LOC101927322	-1.64739	down	-1.70678	down	-2.01382	down	-2.18406	down	PREDICTED: Homo sapiens uncharacterized LOC101927322 (LOC101927322), misc_RNA [XR_245474]	XR_245474
LOC101928156	-1.74095	down	-2.12376	down	-2.2058	down	-2.13617	down	PREDICTED: Homo sapiens uncharacterized LOC101928156 (LOC101928156), misc_RNA [XR_241404]	XR_241404
LOC101928179	-1.72526	down	-1.62391	down	-1.72656	down	-1.73725	down	PREDICTED: Homo sapiens uncharacterized LOC101928179 (LOC101928179), misc_RNA [XR_243586]	XR_243586
LOC101928796	-2.10712	down	-2.25439	down	-2.10502	down	-2.32736	down	PREDICTED: Homo sapiens uncharacterized LOC101928796 (LOC101928796), misc_RNA [XR_244336]	XR_244336
LOC101930611	-1.62889	down	-1.75842	down	-1.62278	down	-1.94387	down	PREDICTED: Homo sapiens uncharacterized LOC101930611 (LOC101930611), misc_RNA [XR_250546]	XR_250546
LOC143286	1.87465	up	1.56181	up	1.75677	up	1.64998	up	Homo sapiens mRNA; cDNA DKFZp586E171 (from clone DKFZp586E171) [AL049428]	AL049428
LOC148413	-1.64801	down	-1.58914	down	-1.54573	down	-1.64767	down	Homo sapiens uncharacterized LOC148413 (LOC148413), long non-coding RNA [NR_015434]	NR_015434
LOC201651	-1.92967	down	-2.00924	down	-1.81497	down	-1.59717	down	Homo sapiens arylacetamide deacetylase (esterase) pseudogene (LOC201651), non-coding RNA [NR_026915]	NR_026915
LOC283335	1.90694	up	1.99978	up	1.83811	up	2.23188	up	Homo sapiens uncharacterized LOC283335 (LOC283335), long non-coding RNA [NR_033854]	NR_033854
LOC284561	-1.9516	down	-1.97644	down	-1.78087	down	-2.23765	down	PREDICTED: Homo sapiens uncharacterized LOC284561 (LOC284561), misc_RNA [XR_110828]	XR_110828
LOC285178	2.39123	up	2.14088	up	2.41134	up	2.24599	up	Homo sapiens cDNA FLJ34252 fis, clone FCBBF5000061. [AK091571]	AK091571
LOC286272	1.94841	up	1.56475	up	2.03185	up	1.98051	up	Homo sapiens cDNA FLJ35685 fis, clone SPLEN2019257. [AK093004]	AK093004
LOC374890	-2.10783	down	-2.51004	down	-2.35538	down	-2.13711	down	PREDICTED: Homo sapiens uncharacterized LOC374890 (LOC374890), misc_RNA [XR_109585]	XR_109585
LOC442028	-4.36404	down	-3.94536	down	-3.89882	down	-4.49362	down	Homo sapiens uncharacterized LOC442028 (LOC442028), long non-coding RNA [NR_037597]	NR_037597
LOC644662	-3.08893	down	-2.70145	down	-2.79611	down	-2.33833	down	PREDICTED: Homo sapiens uncharacterized LOC644662 (LOC644662), misc_RNA [XR_171034]	XR_171034
LOC646736	1.66806	up	2.15276	up	1.84867	up	1.70578	up	Homo sapiens uncharacterized LOC646736 (LOC646736), long non-coding RNA [NR_046102]	NR_046102
LOC728769	-2.11615	down	-2.3189	down	-2.2862	down	-2.57396	down	PREDICTED: Homo sapiens uncharacterized LOC728769 (LOC728769), misc_RNA [XR_108586]	XR_108586
LOC729041	-1.95744	down	-1.79321	down	-1.85753	down	-1.76736	down	Homo sapiens fatty acid amide hydrolase pseudogene (LOC729041), non-coding RNA [NR_045483]	NR_045483
LPCAT2	1.5894	up	1.6073	up	2.16742	up	1.90338	up	Homo sapiens lysophosphatidylcholine acyltransferase 2 (LPCAT2), mRNA [NM_017839]	NM_017839
LPP	1.86759	up	1.91351	up	1.81971	up	1.54391	up	Homo sapiens LIM domain containing preferred translocation partner in lipoma (LPP), transcript variant 1, mRNA [NM_005578]	NM_005578
LRP10	-1.66658	down	-1.53466	down	-1.56134	down	-1.71542	down	Homo sapiens low density lipoprotein receptor-related protein 10 (LRP10), mRNA [NM_014045]	NM_014045
LRPPRC	1.98053	up	1.80267	up	2.10146	up	1.87879	up	Homo sapiens leucine-rich pentatricopeptide repeat containing (LRPPRC), mRNA [NM_133259]	NM_133259
LRRC58	2.37446	up	1.69089	up	2.76123	up	2.94176	up	Homo sapiens leucine rich repeat containing 58 (LRRC58), mRNA [NM_001099678]	NM_001099678
LRRC8B	2.10675	up	2.13282	up	2.18441	up	2.13644	up	Homo sapiens leucine rich repeat containing 8 family, member B (LRRC8B), transcript variant 1, mRNA [NM_015350]	NM_015350
LRRFIP1	1.96207	up	1.80844	up	1.5445	up	2.21762	up	Homo sapiens leucine rich repeat (in FLII) interacting protein 1 (LRRFIP1), transcript variant 3, mRNA [NM_001137552]	NM_001137552
LY6K	-1.6832	down	-1.6153	down	-1.82761	down	-1.94606	down	Homo sapiens lymphocyte antigen 6 complex, locus K (LY6K), transcript variant 1, mRNA [NM_017527]	NM_017527
LYL1	-1.77839	down	-1.75741	down	-1.51804	down	-1.81546	down	Homo sapiens lymphoblastic leukemia derived sequence 1 (LYL1), mRNA [NM_005583]	NM_005583
LYPLA1	1.54731	up	1.55606	up	1.63803	up	1.67547	up	Homo sapiens lysophospholipase I (LYPLA1), transcript variant 1, mRNA [NM_006330]	NM_006330
LYRM2	1.61798	up	1.60345	up	1.62674	up	1.6295	up	Homo sapiens LYR motif containing 2 (LYRM2), transcript variant 1, mRNA [NM_020466]	NM_020466
LYRM7	1.8627	up	2.02735	up	2.00373	up	1.72092	up	Homo sapiens LYR motif containing 7 (LYRM7), mRNA [NM_181705]	NM_181705
LYRM9	-1.916	down	-2.23507	down	-2.09509	down	-2.10423	down	Homo sapiens LYR motif containing 9 (LYRM9), mRNA [NM_001076680]	NM_001076680
MAFB	-2.30506	down	-2.74923	down	-2.46575	down	-2.50988	down	Homo sapiens v-maf avian musculoaponeurotic fibrosarcoma oncogene homolog B (MAFB), mRNA [NM_005461]	NM_005461
MAFF	-2.08511	down	-2.36006	down	-2.34008	down	-2.48987	down	Homo sapiens v-maf avian musculoaponeurotic fibrosarcoma oncogene homolog F (MAFF), transcript variant 1, mRNA [NM_012323]	NM_012323
MAN1C1	-1.71646	down	-1.66801	down	-1.6005	down	-1.62581	down	Homo sapiens mannosidase, alpha, class 1C, member 1 (MAN1C1), mRNA [NM_020379]	NM_020379
MAP4K4	1.59213	up	1.52513	up	1.75352	up	1.8568	up	Homo sapiens mitogen-activated protein kinase kinase kinase kinase 4 (MAP4K4), transcript variant 2, mRNA [NM_145686]	NM_145686
MAP7D3	1.72255	up	1.5233	up	1.5568	up	1.64853	up	Homo sapiens MAP7 domain containing 3 (MAP7D3), transcript variant 3, mRNA [NM_001173517]	NM_001173517
MAPK9	1.89416	up	1.81563	up	1.81417	up	1.98813	up	Homo sapiens mitogen-activated protein kinase 9 (MAPK9), transcript variant JNK2-g, mRNA [NM_001135044]	NM_001135044
MARS	-1.89504	down	-1.79509	down	-1.81468	down	-2.01214	down	Homo sapiens methionyl-tRNA synthetase (MARS), mRNA [NM_004990]	NM_004990
MBD6	-1.67928	down	-1.78227	down	-1.68923	down	-1.53583	down	Homo sapiens methyl-CpG binding domain protein 6 (MBD6), mRNA [NM_052897]	NM_052897
MBNL1	1.73853	up	1.57033	up	1.66562	up	1.8072	up	Homo sapiens muscleblind-like splicing regulator 1 (MBNL1), transcript variant 1, mRNA [NM_021038]	NM_021038
MBNL2	-1.6654	down	-2.3415	down	-1.63952	down	-1.94911	down	Homo sapiens muscleblind-like splicing regulator 2 (MBNL2), transcript variant 1, mRNA [NM_144778]	NM_144778
MBNL3	1.98416	up	1.92002	up	1.8631	up	2.02578	up	Homo sapiens muscleblind-like splicing regulator 3 (MBNL3), transcript variant 6, mRNA [NM_001170704]	NM_001170704
MBOAT2	2.05422	up	1.71652	up	2.29516	up	2.0781	up	Homo sapiens membrane bound O-acyltransferase domain containing 2 (MBOAT2), mRNA [NM_138799]	NM_138799
MBTPS2	1.8125	up	1.69725	up	1.53154	up	1.5067	up	Homo sapiens membrane-bound transcription factor peptidase, site 2 (MBTPS2), mRNA [NM_015884]	NM_015884
MCM8	1.78801	up	1.65847	up	1.70488	up	1.77977	up	Homo sapiens minichromosome maintenance complex component 8 (MCM8), transcript variant 2, mRNA [NM_182802]	NM_182802
MCMBP	1.53874	up	1.59932	up	1.60678	up	1.63454	up	Homo sapiens minichromosome maintenance complex binding protein (MCMBP), transcript variant 1, mRNA [NM_024834]	NM_024834
MDFIC	3.17333	up	1.92371	up	1.85632	up	2.16581	up	Homo sapiens MyoD family inhibitor domain containing (MDFIC), transcript variant 1, mRNA [NM_199072]	NM_199072
MED23	1.91992	up	1.71264	up	2.27008	up	2.2041	up	Homo sapiens mediator complex subunit 23 (MED23), transcript variant 1, mRNA [NM_004830]	NM_004830
METTL15	1.8717	up	1.62754	up	1.82535	up	1.77595	up	Homo sapiens methyltransferase like 15 (METTL15), transcript variant 2, mRNA [NM_152636]	NM_152636
METTL21A	1.69554	up	1.61418	up	1.72444	up	1.73122	up	Homo sapiens methyltransferase like 21A (METTL21A), transcript variant 2, mRNA [NM_001127395]	NM_001127395
METTL22	-1.5422	down	-1.70796	down	-1.64873	down	-1.62626	down	Homo sapiens methyltransferase like 22 (METTL22), mRNA [NM_024109]	NM_024109
MFAP3L	2.02358	up	1.73694	up	1.93632	up	1.90736	up	Homo sapiens microfibrillar-associated protein 3-like (MFAP3L), transcript variant 1, mRNA [NM_021647]	NM_021647
MFNG	-1.76395	down	-2.03467	down	-1.74611	down	-1.69022	down	Homo sapiens MFNG O-fucosylpeptide 3-beta-N-acetylglucosaminyltransferase (MFNG), transcript variant 1, mRNA [NM_002405]	NM_002405
MGA	1.73102	up	1.62131	up	1.58226	up	1.53155	up	Homo sapiens MGA, MAX dimerization protein (MGA), transcript variant 1, mRNA [NM_001164273]	NM_001164273
MGC12488	2.37013	up	1.62176	up	1.66795	up	1.6838	up	Homo sapiens, clone IMAGE:3932794, mRNA. [BC005372]	BC005372
MGC21881	-1.60399	down	-1.60173	down	-1.6667	down	-1.55302	down	Homo sapiens uncharacterized locus MGC21881 (MGC21881), long non-coding RNA [NR_015363]	NR_015363
MGLL	-3.90805	down	-3.15265	down	-3.0843	down	-3.27071	down	Homo sapiens monoglyceride lipase (MGLL), transcript variant 1, mRNA [NM_007283]	NM_007283
MGP	-1.77553	down	-1.99873	down	-2.07525	down	-2.067	down	Homo sapiens matrix Gla protein (MGP), transcript variant 1, mRNA [NM_001190839]	NM_001190839
MIA3	2.16883	up	1.95766	up	1.75929	up	1.61847	up	Homo sapiens melanoma inhibitory activity family, member 3 (MIA3), mRNA [NM_198551]	NM_198551
MIF4GD	-1.6045	down	-1.85466	down	-1.5172	down	-1.56767	down	Homo sapiens MIF4G domain containing (MIF4GD), transcript variant 2, mRNA [NM_020679]	NM_020679
MINA	1.89897	up	1.81289	up	2.1778	up	2.14583	up	Homo sapiens MYC induced nuclear antigen (MINA), transcript variant 1, mRNA [NM_001042533]	NM_001042533
MIR4435-1HG	-1.86325	down	-1.8701	down	-2.26834	down	-2.41379	down	Homo sapiens MIR4435-1 host gene (non-protein coding) (MIR4435-1HG), transcript variant 2, long non-coding RNA [NR_024373]	NR_024373
MKI67	1.54676	up	1.56809	up	1.58939	up	1.68029	up	Homo sapiens marker of proliferation Ki-67 (MKI67), transcript variant 1, mRNA [NM_002417]	NM_002417
MKLN1	2.23437	up	1.80636	up	2.15611	up	1.9783	up	Homo sapiens muskelin 1, intracellular mediator containing kelch motifs (MKLN1), transcript variant 2, mRNA [NM_013255]	NM_013255
MKRN7P	-2.38863	down	-1.71522	down	-2.19	down	-2.1749	down	Homo sapiens makorin ring finger protein 7, pseudogene (MKRN7P), non-coding RNA [NR_026640]	NR_026640
MMS22L	2.29761	up	1.84922	up	2.40347	up	2.34837	up	Homo sapiens MMS22-like, DNA repair protein (MMS22L), mRNA [NM_198468]	NM_198468
MOAP1	-1.82175	down	-2.08187	down	-1.9046	down	-2.01761	down	Homo sapiens modulator of apoptosis 1 (MOAP1), mRNA [NM_022151]	NM_022151
MOB1A	1.93048	up	1.7055	up	1.81609	up	1.70226	up	MOB kinase activator 1A [Source:HGNC Symbol;Acc:16015] [ENST00000396049]	XM_005264399
MOB1B	1.81553	up	1.58488	up	2.01636	up	1.89236	up	Homo sapiens MOB kinase activator 1B (MOB1B), transcript variant 2, mRNA [NM_173468]	NM_173468
MOG	-2.83207	down	-2.94269	down	-2.53854	down	-1.9322	down	Homo sapiens myelin oligodendrocyte glycoprotein (MOG), transcript variant beta2, mRNA [NM_001008229]	NM_001008229
MORN1	-2.66744	down	-2.88082	down	-3.41638	down	-1.74948	down	Homo sapiens MORN repeat containing 1 (MORN1), mRNA [NM_024848]	NM_024848
MORN4	-1.59747	down	-1.65981	down	-1.87426	down	-1.86478	down	Homo sapiens MORN repeat containing 4 (MORN4), transcript variant 1, mRNA [NM_178832]	NM_178832
MPZL2	-1.53434	down	-1.83231	down	-1.54216	down	-1.54389	down	Homo sapiens myelin protein zero-like 2 (MPZL2), transcript variant 2, mRNA [NM_144765]	NM_144765
MRC2	-1.52019	down	-1.55385	down	-1.60512	down	-1.57494	down	Homo sapiens mannose receptor, C type 2 (MRC2), mRNA [NM_006039]	NM_006039
MRPL19	1.90495	up	1.83759	up	1.856	up	1.83715	up	Homo sapiens mitochondrial ribosomal protein L19 (MRPL19), mRNA [NM_014763]	NM_014763
MTDH	1.5807	up	1.56581	up	1.62741	up	1.66363	up	Homo sapiens metadherin (MTDH), mRNA [NM_178812]	NM_178812
MTMR10	1.53927	up	1.51934	up	1.55084	up	1.54365	up	Homo sapiens myotubularin related protein 10 (MTMR10), mRNA [NM_017762]	NM_017762
MTMR2	1.622	up	1.84393	up	1.90896	up	1.67301	up	Homo sapiens myotubularin related protein 2 (MTMR2), transcript variant 2, mRNA [NM_201278]	NM_201278
MUC4	-1.68429	down	-1.76152	down	-1.69569	down	-1.51535	down	Homo sapiens mucin 4, cell surface associated (MUC4), transcript variant 1, mRNA [NM_018406]	NM_018406
MXD4	-1.69729	down	-1.70129	down	-1.52598	down	-1.62503	down	Homo sapiens MAX dimerization protein 4 (MXD4), mRNA [NM_006454]	NM_006454
MYB	2.23407	up	2.05142	up	2.42141	up	2.17402	up	Homo sapiens v-myb avian myeloblastosis viral oncogene homolog (MYB), transcript variant 2, mRNA [NM_005375]	NM_005375
MYBL1	1.78037	up	1.53925	up	1.90001	up	1.98995	up	Homo sapiens v-myb avian myeloblastosis viral oncogene homolog-like 1 (MYBL1), transcript variant 1, mRNA [NM_001080416]	NM_001080416
MYBPH	-5.74709	down	-5.96856	down	-6.35844	down	-5.44966	down	Homo sapiens myosin binding protein H (MYBPH), mRNA [NM_004997]	NM_004997
MYEOV	-2.09673	down	-2.07958	down	-2.23187	down	-2.18894	down	Homo sapiens myeloma overexpressed (MYEOV), mRNA [NM_138768]	NM_138768
MYLK-AS1	-1.77109	down	-1.89196	down	-1.95635	down	-2.17556	down	Homo sapiens MYLK antisense RNA 1 (MYLK-AS1), long non-coding RNA [NR_038266]	NR_038266
MYO5A	1.73071	up	1.74077	up	1.89239	up	1.7263	up	Homo sapiens myosin VA (heavy chain 12, myoxin) (MYO5A), transcript variant 1, mRNA [NM_000259]	NM_000259
NAA15	1.92555	up	1.52961	up	1.98158	up	1.52874	up	Homo sapiens N(alpha)-acetyltransferase 15, NatA auxiliary subunit (NAA15), mRNA [NM_057175]	NM_057175
NAA16	2.51199	up	1.83551	up	2.10666	up	2.13492	up	Homo sapiens N(alpha)-acetyltransferase 16, NatA auxiliary subunit (NAA16), transcript variant 1, mRNA [NM_024561]	NM_024561
NAA35	2.04709	up	1.95018	up	1.85934	up	1.76244	up	N(alpha)-acetyltransferase 35, NatC auxiliary subunit [Source:HGNC Symbol;Acc:24340] [ENST00000376040]	AK056059
NAA50	1.58363	up	1.7839	up	1.63572	up	1.60047	up	Homo sapiens N(alpha)-acetyltransferase 50, NatE catalytic subunit (NAA50), mRNA [NM_025146]	NM_025146
NAB1	2.03354	up	1.68143	up	2.24924	up	1.99141	up	Homo sapiens NGFI-A binding protein 1 (EGR1 binding protein 1) (NAB1), mRNA [NM_005966]	NM_005966
NAP1L1	1.60043	up	1.67348	up	1.853	up	1.84364	up	Homo sapiens nucleosome assembly protein 1-like 1 (NAP1L1), transcript variant 1, mRNA [NM_139207]	NM_139207
NAPEPLD	2.20938	up	2.13337	up	2.38375	up	2.15661	up	Homo sapiens N-acyl phosphatidylethanolamine phospholipase D (NAPEPLD), transcript variant 1, mRNA [NM_001122838]	NM_001122838
NAPG	1.76778	up	1.66557	up	1.82884	up	1.81479	up	Homo sapiens N-ethylmaleimide-sensitive factor attachment protein, gamma (NAPG), mRNA [NM_003826]	NM_003826
NBR2	-1.99669	down	-2.28943	down	-2.37823	down	-2.30881	down	Homo sapiens neighbor of BRCA1 gene 2 (non-protein coding) (NBR2), long non-coding RNA [NR_003108]	NR_003108
NCBP1	1.76982	up	1.53308	up	1.67181	up	1.72198	up	Homo sapiens nuclear cap binding protein subunit 1, 80kDa (NCBP1), mRNA [NM_002486]	NM_002486
NCBP2	1.7006	up	1.50327	up	1.65061	up	1.75877	up	Homo sapiens nuclear cap binding protein subunit 2, 20kDa (NCBP2), transcript variant 1, mRNA [NM_007362]	NM_007362
NCL	1.62313	up	1.59491	up	1.70013	up	1.70372	up	Homo sapiens nucleolin (NCL), mRNA [NM_005381]	NM_005381
NCOA3	1.77046	up	1.56714	up	1.9786	up	1.78281	up	Homo sapiens nuclear receptor coactivator 3 (NCOA3), transcript variant 1, mRNA [NM_181659]	NM_181659
NDUFA6-AS1	-2.54918	down	-2.66846	down	-1.91997	down	-2.31697	down	Homo sapiens NDUFA6 antisense RNA 1 (head to head) (NDUFA6-AS1), long non-coding RNA [NR_034118]	NR_034118
NEBL	1.98436	up	1.93847	up	2.38701	up	2.08923	up	Homo sapiens nebulette (NEBL), transcript variant 1, mRNA [NM_006393]	NM_006393
NEK4	1.60677	up	1.51335	up	1.57116	up	1.55719	up	Homo sapiens NIMA-related kinase 4 (NEK4), transcript variant 1, mRNA [NM_003157]	NM_003157
NETO2	1.6813	up	1.5563	up	1.78589	up	1.73524	up	Homo sapiens neuropilin (NRP) and tolloid (TLL)-like 2 (NETO2), transcript variant 1, mRNA [NM_018092]	NM_018092
NFE2L3	1.56983	up	1.68683	up	1.77551	up	1.6339	up	Homo sapiens nuclear factor, erythroid 2-like 3 (NFE2L3), mRNA [NM_004289]	NM_004289
NFE4	-2.06494	down	-1.86155	down	-1.97227	down	-1.95578	down	Homo sapiens nuclear factor, erythroid 4 (NFE4), mRNA [NM_001085386]	NM_001085386
NFIX	-2.93056	down	-2.2967	down	-2.17629	down	-2.48686	down	Homo sapiens nuclear factor I/X (CCAAT-binding transcription factor) (NFIX), transcript variant 2, mRNA [NM_002501]	NM_002501
NFKB2	-1.61416	down	-1.54833	down	-1.55799	down	-1.70574	down	Homo sapiens nuclear factor of kappa light polypeptide gene enhancer in B-cells 2 (p49/p100) (NFKB2), transcript variant 4, mRNA [NM_001261403]	NM_001261403
NFKBIL1	-1.77855	down	-1.65023	down	-1.72003	down	-1.88453	down	Homo sapiens nuclear factor of kappa light polypeptide gene enhancer in B-cells inhibitor-like 1 (NFKBIL1), transcript variant 1, mRNA [NM_005007]	NM_005007
NIPAL1	2.43679	up	1.9643	up	2.18048	up	1.80767	up	Homo sapiens NIPA-like domain containing 1 (NIPAL1), mRNA [NM_207330]	NM_207330
NKD2	-1.50738	down	-1.50402	down	-1.61711	down	-1.59654	down	Homo sapiens naked cuticle homolog 2 (Drosophila) (NKD2), transcript variant 1, mRNA [NM_033120]	NM_033120
NMNAT1	-1.52685	down	-1.51817	down	-1.71033	down	-1.57117	down	Homo sapiens nicotinamide nucleotide adenylyltransferase 1 (NMNAT1), mRNA [NM_022787]	NM_022787
NOL10	1.89791	up	4.38005	up	1.94177	up	1.77972	up	Homo sapiens nucleolar protein 10 (NOL10), transcript variant 1, mRNA [NM_024894]	NM_024894
NOTCH2	-1.54933	down	-1.52633	down	-1.63974	down	-1.57035	down	Homo sapiens notch 2 (NOTCH2), transcript variant 2, mRNA [NM_001200001]	NM_001200001
NOTCH4	-1.8764	down	-1.72685	down	-1.92111	down	-2.00541	down	Homo sapiens notch 4 (NOTCH4), mRNA [NM_004557]	NM_004557
NOV	-3.26037	down	-3.59053	down	-2.76557	down	-3.3749	down	Homo sapiens nephroblastoma overexpressed (NOV), mRNA [NM_002514]	NM_002514
NPAS1	-2.07968	down	-2.00618	down	-2.33005	down	-1.88141	down	Homo sapiens neuronal PAS domain protein 1 (NPAS1), mRNA [NM_002517]	NM_002517
NR2F1-AS1	-1.91412	down	-1.74879	down	-1.7596	down	-1.54755	down	Homo sapiens NR2F1 antisense RNA 1 (NR2F1-AS1), long non-coding RNA [NR_015369]	NR_015369
NR3C1	1.69056	up	1.71262	up	1.61174	up	1.57681	up	Homo sapiens nuclear receptor subfamily 3, group C, member 1 (glucocorticoid receptor) (NR3C1), transcript variant 5, mRNA [NM_001018077]	NM_001018077
NR5A2	1.65666	up	1.58659	up	1.83558	up	1.6046	up	Homo sapiens nuclear receptor subfamily 5, group A, member 2 (NR5A2), transcript variant 1, mRNA [NM_205860]	NM_205860
NRG1	1.64111	up	4.64664	up	1.74877	up	1.76358	up	Homo sapiens neuregulin 1 (NRG1), transcript variant HRG-gamma, mRNA [NM_004495]	NM_004495
NRL	-1.77385	down	-1.72856	down	-1.6334	down	-1.90961	down	Homo sapiens neural retina leucine zipper (NRL), mRNA [NM_006177]	NM_006177
NRP1	-2.14319	down	-2.28795	down	-2.06222	down	-2.02553	down	Homo sapiens neuropilin 1 (NRP1), transcript variant 1, mRNA [NM_003873]	NM_003873
NUCKS1	1.56562	up	1.50249	up	1.55248	up	1.56801	up	Homo sapiens nuclear casein kinase and cyclin-dependent kinase substrate 1 (NUCKS1), mRNA [NM_022731]	NM_022731
NUDT4	1.59921	up	1.76454	up	1.6755	up	1.76093	up	Homo sapiens nudix (nucleoside diphosphate linked moiety X)-type motif 4 (NUDT4), transcript variant 2, mRNA [NM_199040]	NM_199040
NUFIP2	2.11163	up	1.54901	up	2.04215	up	1.79633	up	Homo sapiens nuclear fragile X mental retardation protein interacting protein 2 (NUFIP2), mRNA [NM_020772]	NM_020772
NUPR1	-13.5098	down	-10.9871	down	-13.6551	down	-14.7694	down	Homo sapiens nuclear protein, transcriptional regulator, 1 (NUPR1), transcript variant 1, mRNA [NM_001042483]	NM_001042483
NUS1	1.61202	up	1.59918	up	1.65705	up	1.74878	up	Homo sapiens nuclear undecaprenyl pyrophosphate synthase 1 homolog (S. cerevisiae) (NUS1), mRNA [NM_138459]	NM_138459
ODF2	-1.69476	down	-1.74131	down	-1.66544	down	-1.62951	down	Homo sapiens outer dense fiber of sperm tails 2 (ODF2), transcript variant 6, mRNA [NM_153437]	NM_153437
OGDHL	-1.50529	down	-1.79547	down	-1.79898	down	-1.69213	down	Homo sapiens oxoglutarate dehydrogenase-like (OGDHL), transcript variant 1, mRNA [NM_018245]	NM_018245
OGFOD2	-1.52118	down	-1.68275	down	-1.72993	down	-1.58461	down	Homo sapiens 2-oxoglutarate and iron-dependent oxygenase domain containing 2 (OGFOD2), mRNA [NM_024623]	NM_024623
OLA1	2.22889	up	1.68171	up	2.20537	up	2.11212	up	Homo sapiens Obg-like ATPase 1 (OLA1), transcript variant 1, mRNA [NM_013341]	NM_013341
OR1L6	-1.92837	down	-1.69569	down	-1.89883	down	-1.74663	down	Homo sapiens olfactory receptor, family 1, subfamily L, member 6 (OR1L6), mRNA [NM_001004453]	NM_001004453
OSBPL1A	1.64214	up	1.52657	up	1.56749	up	1.60511	up	Homo sapiens oxysterol binding protein-like 1A (OSBPL1A), transcript variant 2, mRNA [NM_080597]	NM_080597
OSGIN1	-1.94247	down	-1.71684	down	-1.8975	down	-1.80857	down	Homo sapiens oxidative stress induced growth inhibitor 1 (OSGIN1), mRNA [NM_182981]	NM_182981
OTUD4	1.68627	up	1.51274	up	1.88552	up	2.09371	up	Homo sapiens OTU domain containing 4 (OTUD4), transcript variant 3, mRNA [NM_001102653]	NM_001102653
OVOL2	-1.72381	down	-1.6464	down	-1.53249	down	-1.74244	down	Homo sapiens ovo-like zinc finger 2 (OVOL2), mRNA [NM_021220]	NM_021220
OXCT1	1.58924	up	1.6434	up	1.62587	up	2.05375	up	Homo sapiens 3-oxoacid CoA transferase 1 (OXCT1), mRNA [NM_000436]	NM_000436
PARPBP	1.88415	up	1.59366	up	1.60968	up	1.71246	up	Homo sapiens PARP1 binding protein (PARPBP), mRNA [NM_017915]	NM_017915
PBRM1	1.70193	up	5.29451	up	1.63313	up	1.65034	up	Homo sapiens polybromo 1 (PBRM1), mRNA [NM_018313]	NM_018313
PCK2	-5.14122	down	-4.33943	down	-4.12007	down	-4.03262	down	Homo sapiens phosphoenolpyruvate carboxykinase 2 (mitochondrial) (PCK2), transcript variant 1, mRNA [NM_004563]	NM_004563
PCM1	2.02554	up	1.50642	up	1.90709	up	2.00907	up	Homo sapiens pericentriolar material 1 (PCM1), mRNA [NM_006197]	NM_006197
PCYOX1	1.69978	up	1.81408	up	1.94374	up	2.08146	up	Homo sapiens prenylcysteine oxidase 1 (PCYOX1), mRNA [NM_016297]	NM_016297
PDCD4-AS1	-1.71459	down	-1.57792	down	-1.92915	down	-1.8732	down	Homo sapiens PDCD4 antisense RNA 1 (PDCD4-AS1), long non-coding RNA [NR_026932]	NR_026932
PDE2A	-2.13185	down	-2.50755	down	-2.05121	down	-2.23255	down	Homo sapiens phosphodiesterase 2A, cGMP-stimulated (PDE2A), transcript variant 1, mRNA [NM_002599]	NM_002599
PDE3B	2.10934	up	1.96173	up	2.38212	up	2.4646	up	Homo sapiens phosphodiesterase 3B, cGMP-inhibited (PDE3B), mRNA [NM_000922]	NM_000922
PDE4B	1.89632	up	1.63697	up	1.68358	up	1.71582	up	Homo sapiens phosphodiesterase 4B, cAMP-specific (PDE4B), transcript variant d, mRNA [NM_001037341]	NM_001037341
PDGFB	-1.71351	down	-1.84208	down	-1.79211	down	-1.59909	down	Homo sapiens platelet-derived growth factor beta polypeptide (PDGFB), transcript variant 1, mRNA [NM_002608]	NM_002608
PDGFRB	-1.63982	down	-1.50906	down	-1.84498	down	-1.89903	down	Homo sapiens platelet-derived growth factor receptor, beta polypeptide (PDGFRB), mRNA [NM_002609]	NM_002609
PDLIM5	1.84103	up	1.53921	up	2.06063	up	1.9979	up	Homo sapiens PDZ and LIM domain 5 (PDLIM5), transcript variant 1, mRNA [NM_006457]	NM_006457
PDLIM7	-1.59154	down	-1.50481	down	-1.65298	down	-1.6163	down	Homo sapiens PDZ and LIM domain 7 (enigma) (PDLIM7), transcript variant 1, mRNA [NM_005451]	NM_005451
PDS5A	2.06066	up	1.78177	up	1.62319	up	1.7917	up	PDS5, regulator of cohesion maintenance, homolog A (S. cerevisiae) [Source:HGNC Symbol;Acc:29088] [ENST00000507766]	AK124569
PDZD8	1.60584	up	1.55441	up	1.67279	up	1.63092	up	Homo sapiens PDZ domain containing 8 (PDZD8), mRNA [NM_173791]	NM_173791
PEX11G	-1.94789	down	-1.90137	down	-2.25286	down	-1.60257	down	Homo sapiens peroxisomal biogenesis factor 11 gamma (PEX11G), transcript variant 1, mRNA [NM_080662]	NM_080662
PGAP1	2.2543	up	1.51551	up	2.24257	up	1.83381	up	Homo sapiens post-GPI attachment to proteins 1 (PGAP1), mRNA [NM_024989]	NM_024989
PGM2L1	2.04516	up	2.14918	up	1.86957	up	1.54438	up	Homo sapiens phosphoglucomutase 2-like 1 (PGM2L1), mRNA [NM_173582]	NM_173582
PGPEP1	-2.43246	down	-2.35855	down	-2.35036	down	-2.55351	down	Homo sapiens pyroglutamyl-peptidase I (PGPEP1), mRNA [NM_017712]	NM_017712
PHACTR2	2.20976	up	2.26158	up	2.19838	up	1.92734	up	Homo sapiens phosphatase and actin regulator 2 (PHACTR2), transcript variant 2, mRNA [NM_001100165]	NM_001100165
PHC3	1.97018	up	1.77085	up	2.0029	up	1.92177	up	Homo sapiens polyhomeotic homolog 3 (Drosophila) (PHC3), mRNA [NM_024947]	NM_024947
PHGDH	-2.75445	down	-2.85585	down	-2.44387	down	-2.78945	down	Homo sapiens phosphoglycerate dehydrogenase (PHGDH), mRNA [NM_006623]	NM_006623
PHLDB2	-1.89454	down	-2.30382	down	-2.16818	down	-2.17845	down	Homo sapiens pleckstrin homology-like domain, family B, member 2, mRNA (cDNA clone IMAGE:5169755), complete cds. [BC038806]	BC038806
PHTF1	2.20912	up	2.04212	up	2.18119	up	1.96349	up	Homo sapiens putative homeodomain transcription factor 1 (PHTF1), mRNA [NM_006608]	NM_006608
PHTF2	2.08414	up	1.79689	up	2.08638	up	2.15066	up	Homo sapiens putative homeodomain transcription factor 2 (PHTF2), transcript variant 2, mRNA [NM_020432]	NM_020432
PIGK	1.69553	up	1.6014	up	2.0501	up	1.92198	up	Homo sapiens phosphatidylinositol glycan anchor biosynthesis, class K (PIGK), mRNA [NM_005482]	NM_005482
PIGX	1.96655	up	1.98292	up	1.98719	up	1.87185	up	Homo sapiens phosphatidylinositol glycan anchor biosynthesis, class X (PIGX), transcript variant 1, mRNA [NM_001166304]	NM_001166304
PIK3R1	1.90903	up	1.8556	up	2.29962	up	2.17333	up	Homo sapiens phosphoinositide-3-kinase, regulatory subunit 1 (alpha) (PIK3R1), transcript variant 1, mRNA [NM_181523]	NM_181523
PINK1	-2.02488	down	-1.78621	down	-1.72769	down	-1.71503	down	Homo sapiens PTEN induced putative kinase 1 (PINK1), mRNA [NM_032409]	NM_032409
PIP5KL1	-1.63128	down	-2.04411	down	-2.04515	down	-2.02089	down	Homo sapiens phosphatidylinositol-4-phosphate 5-kinase-like 1 (PIP5KL1), transcript variant 1, mRNA [NM_001135219]	NM_001135219
PKI55	2.46618	up	2.37042	up	2.40102	up	2.36511	up	Homo sapiens DKFZp434H1419 (PKI55), long non-coding RNA [NR_037701]	NR_037701
PLA2G12A	1.94155	up	1.53236	up	1.66453	up	1.6568	up	Homo sapiens phospholipase A2, group XIIA (PLA2G12A), mRNA [NM_030821]	NM_030821
PLA2G4C	-2.41165	down	-2.77562	down	-3.24187	down	-2.85208	down	Homo sapiens phospholipase A2, group IVC (cytosolic, calcium-independent) (PLA2G4C), transcript variant 1, mRNA [NM_003706]	NM_003706
PLAA	1.84751	up	1.944	up	2.33614	up	1.96086	up	Homo sapiens phospholipase A2-activating protein (PLAA), mRNA [NM_001031689]	NM_001031689
PLAU	-1.55346	down	-1.70305	down	-1.65631	down	-1.76348	down	Homo sapiens plasminogen activator, urokinase (PLAU), transcript variant 2, mRNA [NM_001145031]	NM_001145031
PLEKHA1	1.91565	up	1.61729	up	1.83624	up	1.76315	up	Homo sapiens pleckstrin homology domain containing, family A (phosphoinositide binding specific) member 1 (PLEKHA1), transcript variant 2, mRNA [NM_001001974]	NM_001001974
PLK3	-1.55683	down	-1.71531	down	-1.84944	down	-1.76177	down	Homo sapiens polo-like kinase 3 (PLK3), mRNA [NM_004073]	NM_004073
PLSCR1	1.61629	up	1.52128	up	1.92261	up	1.59335	up	Homo sapiens phospholipid scramblase 1 (PLSCR1), mRNA [NM_021105]	NM_021105
PM20D2	1.74217	up	1.69837	up	1.95838	up	1.79253	up	Homo sapiens peptidase M20 domain containing 2 (PM20D2), mRNA [NM_001010853]	NM_001010853
PMAIP1	-1.65248	down	-1.6767	down	-1.59535	down	-1.77844	down	Homo sapiens phorbol-12-myristate-13-acetate-induced protein 1 (PMAIP1), mRNA [NM_021127]	NM_021127
PMEPA1	-2.07893	down	-2.01514	down	-1.73714	down	-2.1412	down	Homo sapiens prostate transmembrane protein, androgen induced 1 (PMEPA1), transcript variant 1, mRNA [NM_020182]	NM_020182
PMF1	-2.04386	down	-1.71984	down	-1.75132	down	-1.77812	down	Homo sapiens polyamine-modulated factor 1 (PMF1), transcript variant 2, mRNA [NM_007221]	NM_007221
PNN	2.15155	up	1.53619	up	2.05252	up	2.36459	up	Homo sapiens pinin, desmosome associated protein (PNN), mRNA [NM_002687]	NM_002687
PNPT1	2.33692	up	1.85932	up	2.03878	up	2.03724	up	Homo sapiens polyribonucleotide nucleotidyltransferase 1 (PNPT1), mRNA [NM_033109]	NM_033109
PNRC1	-1.65246	down	-1.99557	down	-1.55239	down	-1.77983	down	Homo sapiens proline-rich nuclear receptor coactivator 1 (PNRC1), mRNA [NM_006813]	NM_006813
POLA1	1.7115	up	1.6083	up	1.83184	up	1.63943	up	Homo sapiens polymerase (DNA directed), alpha 1, catalytic subunit (POLA1), mRNA [NM_016937]	NM_016937
POLR3B	1.60088	up	1.61407	up	1.59453	up	1.54253	up	Homo sapiens polymerase (RNA) III (DNA directed) polypeptide B (POLR3B), transcript variant 1, mRNA [NM_018082]	NM_018082
PPARG	-1.84925	down	-1.7278	down	-1.75346	down	-1.79258	down	Homo sapiens peroxisome proliferator-activated receptor gamma (PPARG), transcript variant 3, mRNA [NM_138711]	NM_138711
PPM1M	-1.63749	down	-1.85577	down	-1.60427	down	-1.83515	down	Homo sapiens protein phosphatase, Mg2+/Mn2+ dependent, 1M (PPM1M), transcript variant 1, mRNA [NM_144641]	NM_144641
PPP1R15A	-2.23121	down	-2.00159	down	-2.19042	down	-2.17863	down	Homo sapiens protein phosphatase 1, regulatory subunit 15A (PPP1R15A), mRNA [NM_014330]	NM_014330
PPP2R3A	1.92833	up	1.78647	up	2.14316	up	1.885	up	Homo sapiens protein phosphatase 2, regulatory subunit B'', alpha (PPP2R3A), transcript variant 1, mRNA [NM_002718]	NM_002718
PPP2R5B	-1.6408	down	-2.18225	down	-1.74785	down	-1.88595	down	Homo sapiens protein phosphatase 2, regulatory subunit B', beta (PPP2R5B), mRNA [NM_006244]	NM_006244
PPP4R2	1.63413	up	1.52088	up	1.68438	up	1.68772	up	Homo sapiens protein phosphatase 4, regulatory subunit 2 (PPP4R2), mRNA [NM_174907]	NM_174907
PPP6C	1.85519	up	1.64366	up	1.85286	up	1.84027	up	Homo sapiens protein phosphatase 6, catalytic subunit (PPP6C), transcript variant 1, mRNA [NM_001123355]	NM_001123355
PRCD	-2.21672	down	-2.36507	down	-2.57086	down	-2.1553	down	Homo sapiens progressive rod-cone degeneration (PRCD), transcript variant 1, mRNA [NM_001077620]	NM_001077620
PRDM16	-2.44021	down	-2.85484	down	-2.54379	down	-2.19639	down	Homo sapiens PR domain containing 16 (PRDM16), transcript variant 1, mRNA [NM_022114]	NM_022114
PRH2	-2.94961	down	-3.00217	down	-3.29157	down	-2.76564	down	Homo sapiens proline-rich protein HaeIII subfamily 2 (PRH2), transcript variant 1, mRNA [NM_005042]	NM_005042
PRKAA2	1.91898	up	1.65024	up	1.79103	up	1.74346	up	Homo sapiens protein kinase, AMP-activated, alpha 2 catalytic subunit (PRKAA2), mRNA [NM_006252]	NM_006252
PRKACB	1.77005	up	1.64638	up	2.17585	up	2.04128	up	Homo sapiens protein kinase, cAMP-dependent, catalytic, beta (PRKACB), transcript variant 3, mRNA [NM_207578]	NM_207578
PRKAR2B	1.68481	up	1.76292	up	1.90801	up	1.61199	up	Homo sapiens protein kinase, cAMP-dependent, regulatory, type II, beta (PRKAR2B), mRNA [NM_002736]	NM_002736
PRKCI	2.21547	up	1.65205	up	1.80942	up	1.55917	up	Homo sapiens protein kinase C, iota (PRKCI), mRNA [NM_002740]	NM_002740
PRKD3	2.26885	up	1.96393	up	2.35397	up	2.35496	up	Homo sapiens protein kinase D3 (PRKD3), mRNA [NM_005813]	NM_005813
PROCA1	-2.31023	down	-1.90384	down	-1.71969	down	-2.00865	down	Homo sapiens protein interacting with cyclin A1 (PROCA1), mRNA [NM_152465]	NM_152465
PRPF38B	1.65837	up	1.71499	up	1.90249	up	1.81533	up	Homo sapiens pre-mRNA processing factor 38B (PRPF38B), transcript variant 1, mRNA [NM_018061]	NM_018061
PRPF40A	2.11768	up	1.63256	up	1.88233	up	1.66325	up	Homo sapiens PRP40 pre-mRNA processing factor 40 homolog A (S. cerevisiae) (PRPF40A), mRNA [NM_017892]	NM_017892
PRPF4B	2.38937	up	1.57688	up	1.75729	up	1.66171	up	Homo sapiens pre-mRNA processing factor 4B (PRPF4B), mRNA [NM_003913]	NM_003913
PRPH	-1.94955	down	-1.99537	down	-1.70158	down	-1.78194	down	Homo sapiens peripherin (PRPH), mRNA [NM_006262]	NM_006262
PRR24	-1.57264	down	-1.50031	down	-1.51979	down	-1.53013	down	Homo sapiens proline rich 24 (PRR24), transcript variant 1, mRNA [NM_178511]	NM_178511
PRSS23	2.1337	up	2.01084	up	2.66984	up	2.24734	up	Homo sapiens protease, serine, 23 (PRSS23), mRNA [NM_007173]	NM_007173
PRSS57	-1.62982	down	-1.73576	down	-1.62107	down	-2.0487	down	Homo sapiens protease, serine, 57 (PRSS57), mRNA [NM_214710]	NM_214710
PSAT1	-2.06333	down	-1.85577	down	-1.86795	down	-1.59028	down	Homo sapiens phosphoserine aminotransferase 1 (PSAT1), transcript variant 1, mRNA [NM_058179]	NM_058179
PSMC2	3.46065	up	2.91287	up	2.84461	up	2.25549	up	Homo sapiens proteasome (prosome, macropain) 26S subunit, ATPase, 2 (PSMC2), transcript variant 2, mRNA [NM_001204453]	NM_001204453
PSMD5	2.42224	up	2.06335	up	2.23225	up	2.09845	up	proteasome (prosome, macropain) 26S subunit, non-ATPase, 5 [Source:HGNC Symbol;Acc:9563] [ENST00000373903]	AK001065
PSME4	1.59902	up	1.53001	up	1.60056	up	1.58377	up	Homo sapiens proteasome (prosome, macropain) activator subunit 4 (PSME4), mRNA [NM_014614]	NM_014614
PTAR1	1.56907	up	4.04254	up	1.66648	up	1.57237	up	Homo sapiens protein prenyltransferase alpha subunit repeat containing 1 (PTAR1), mRNA [NM_001099666]	NM_001099666
PTBP3	1.88581	up	1.86633	up	1.99769	up	1.91675	up	Homo sapiens polypyrimidine tract binding protein 3 (PTBP3), transcript variant 1, mRNA [NM_005156]	NM_005156
PTP4A3	-2.00454	down	-1.99122	down	-1.80904	down	-1.98311	down	Homo sapiens protein tyrosine phosphatase type IVA, member 3 (PTP4A3), transcript variant 1, mRNA [NM_032611]	NM_032611
PTPLB	1.52413	up	1.72087	up	1.51428	up	1.54341	up	protein tyrosine phosphatase-like (proline instead of catalytic arginine), member b [Source:HGNC Symbol;Acc:9640] [ENST00000383657]	AL832532
PTPN11	1.68057	up	1.50216	up	1.5102	up	1.58311	up	Homo sapiens protein tyrosine phosphatase, non-receptor type 11 (PTPN11), transcript variant 1, mRNA [NM_002834]	NM_002834
PTPRH	-2.40119	down	-2.87505	down	-2.64018	down	-2.4854	down	Homo sapiens protein tyrosine phosphatase, receptor type, H (PTPRH), transcript variant 1, mRNA [NM_002842]	NM_002842
PTPRK	1.51847	up	1.53488	up	1.74092	up	1.60652	up	Homo sapiens protein tyrosine phosphatase, receptor type, K (PTPRK), transcript variant 2, mRNA [NM_002844]	NM_002844
PTPRU	-1.80317	down	-1.50117	down	-1.73754	down	-1.7551	down	Homo sapiens protein tyrosine phosphatase, receptor type, U (PTPRU), transcript variant 3, mRNA [NM_005704]	NM_005704
PVR	-1.63263	down	-1.58212	down	-1.66529	down	-1.67112	down	Homo sapiens poliovirus receptor (PVR), transcript variant 1, mRNA [NM_006505]	NM_006505
RAB11B-AS1	-1.52963	down	-1.7	down	-1.73715	down	-1.75294	down	Homo sapiens RAB11B antisense RNA 1 (RAB11B-AS1), long non-coding RNA [NR_038237]	NR_038237
RAB18	1.70936	up	1.56339	up	1.5987	up	1.67897	up	Homo sapiens RAB18, member RAS oncogene family (RAB18), transcript variant 5, mRNA [NM_001256412]	NM_001256412
RAB21	1.80682	up	1.69086	up	1.71414	up	1.98623	up	RAB21, member RAS oncogene family [Source:HGNC Symbol;Acc:18263] [ENST00000261263]
RAB22A	1.80533	up	1.56224	up	1.55409	up	1.51733	up	Homo sapiens RAB22A, member RAS oncogene family (RAB22A), mRNA [NM_020673]	NM_020673
RAB37	-2.57136	down	-2.85817	down	-2.31469	down	-2.58903	down	Homo sapiens RAB37, member RAS oncogene family (RAB37), transcript variant 3, mRNA [NM_175738]	NM_175738
RABGAP1L	1.82955	up	1.62874	up	1.77081	up	1.71745	up	Homo sapiens RAB GTPase activating protein 1-like (RABGAP1L), transcript variant 4, mRNA [NM_001243765]	NM_001243765
RABL2B	3.24669	up	2.43864	up	2.55225	up	2.49741	up	Homo sapiens RAB, member of RAS oncogene family-like 2B, mRNA (cDNA clone IMAGE:3902486), with apparent retained intron. [BC020495]	BC020495
RABL3	1.76961	up	1.71465	up	1.96994	up	2.26972	up	Homo sapiens RAB, member of RAS oncogene family-like 3 (RABL3), mRNA [NM_173825]	NM_173825
RAET1E	-1.9062	down	-1.6145	down	-1.63208	down	-1.81996	down	Homo sapiens retinoic acid early transcript 1E (RAET1E), transcript variant 1, mRNA [NM_139165]	NM_139165
RAI14	1.90085	up	1.71604	up	2.04271	up	2.14957	up	Homo sapiens retinoic acid induced 14 (RAI14), transcript variant 1, mRNA [NM_015577]	NM_015577
RASGRP2	-1.66772	down	-1.54607	down	-1.60191	down	-1.7408	down	Homo sapiens RAS guanyl releasing protein 2 (calcium and DAG-regulated) (RASGRP2), transcript variant 2, mRNA [NM_153819]	NM_153819
RASSF1	-1.80799	down	-1.94816	down	-2.04607	down	-1.73654	down	Homo sapiens Ras association (RalGDS/AF-6) domain family member 1 (RASSF1), transcript variant C, mRNA [NM_170713]	NM_170713
RAVER2	1.808	up	1.9156	up	1.91253	up	1.86668	up	Homo sapiens ribonucleoprotein, PTB-binding 2 (RAVER2), mRNA [NM_018211]	NM_018211
RB1	1.76112	up	1.77033	up	1.94319	up	1.8284	up	Homo sapiens retinoblastoma 1 (RB1), mRNA [NM_000321]	NM_000321
RBCK1	-1.9254	down	-2.1497	down	-1.77244	down	-1.93842	down	Homo sapiens RanBP-type and C3HC4-type zinc finger containing 1 (RBCK1), transcript variant 1, mRNA [NM_006462]	NM_006462
RBM12B	1.62218	up	1.58728	up	1.50921	up	1.63421	up	Homo sapiens RNA binding motif protein 12B (RBM12B), mRNA [NM_203390]	NM_203390
RBM26	1.80321	up	1.50877	up	1.92799	up	1.73424	up	Homo sapiens RNA binding motif protein 26 (RBM26), transcript variant 3, mRNA [NM_022118]	NM_022118
RBM27	1.5012	up	1.50407	up	1.56069	up	1.53667	up	Homo sapiens RNA binding motif protein 27 (RBM27), mRNA [NM_018989]	NM_018989
RBMS1	1.59552	up	1.5951	up	1.58504	up	1.59629	up	Homo sapiens RNA binding motif, single stranded interacting protein 1 (RBMS1), transcript variant 1, mRNA [NM_016836]	NM_016836
RBMXL1	2.05564	up	2.04513	up	1.94864	up	1.9849	up	Homo sapiens RNA binding motif protein, X-linked-like 1 (RBMXL1), transcript variant 2, mRNA [NM_019610]	NM_019610
RC3H1	1.93259	up	1.54607	up	1.94452	up	1.93264	up	Homo sapiens ring finger and CCCH-type domains 1 (RC3H1), mRNA [NM_172071]	NM_172071
RCHY1	1.78941	up	1.59121	up	1.9137	up	2.23877	up	Homo sapiens ring finger and CHY zinc finger domain containing 1, E3 ubiquitin protein ligase (RCHY1), transcript variant 9, mRNA [NM_001278539]	NM_001278539
RCN2	1.58573	up	1.56991	up	1.79505	up	1.75132	up	Homo sapiens reticulocalbin 2, EF-hand calcium binding domain (RCN2), transcript variant 1, mRNA [NM_002902]	NM_002902
RDX	2.60604	up	1.82175	up	1.89072	up	1.72782	up	Homo sapiens radixin (RDX), transcript variant 1, mRNA [NM_001260492]	NM_001260492
REL	2.63328	up	2.14839	up	2.43867	up	2.61087	up	Homo sapiens v-rel avian reticuloendotheliosis viral oncogene homolog (REL), mRNA [NM_002908]	NM_002908
REST	1.63823	up	1.75283	up	1.55189	up	1.54935	up	Homo sapiens RE1-silencing transcription factor (REST), transcript variant 1, mRNA [NM_005612]	NM_005612
REV1	1.63044	up	1.50254	up	1.73466	up	1.62811	up	Homo sapiens REV1, polymerase (DNA directed) (REV1), transcript variant 1, mRNA [NM_016316]	NM_016316
RFC3	1.71115	up	1.57234	up	1.86779	up	1.84829	up	Homo sapiens replication factor C (activator 1) 3, 38kDa (RFC3), transcript variant 2, mRNA [NM_181558]	NM_181558
RGS16	-1.89224	down	-1.84748	down	-1.7906	down	-1.85303	down	Homo sapiens regulator of G-protein signaling 16 (RGS16), mRNA [NM_002928]	NM_002928
RGS5	2.28907	up	1.51608	up	2.48857	up	1.76257	up	Homo sapiens regulator of G-protein signaling 5 (RGS5), transcript variant 1, mRNA [NM_003617]	NM_003617
RGS9	-1.75641	down	-1.87499	down	-1.96042	down	-1.8619	down	Homo sapiens regulator of G-protein signaling 9 (RGS9), transcript variant 1, mRNA [NM_003835]	NM_003835
RIBC1	-1.90005	down	-1.59659	down	-1.6867	down	-1.76132	down	Homo sapiens RIB43A domain with coiled-coils 1 (RIBC1), transcript variant 1, mRNA [NM_001031745]	NM_001031745
RIBC2	-2.49772	down	-3.2422	down	-3.0073	down	-2.57526	down	Homo sapiens RIB43A domain with coiled-coils 2 (RIBC2), mRNA [NM_015653]	NM_015653
RLIM	2.09136	up	1.87317	up	2.20157	up	2.01843	up	Homo sapiens ring finger protein, LIM domain interacting (RLIM), transcript variant 2, mRNA [NM_183353]	NM_183353
RMI1	1.67343	up	1.60898	up	1.81907	up	1.57132	up	Homo sapiens RecQ mediated genome instability 1 (RMI1), mRNA [NM_024945]	NM_024945
RNF141	2.06943	up	1.88775	up	2.16924	up	1.64908	up	Homo sapiens ring finger protein 141 (RNF141), mRNA [NM_016422]	NM_016422
RNF223	-2.20108	down	-2.10547	down	-2.23238	down	-2.1906	down	ring finger protein 223 [Source:HGNC Symbol;Acc:40020] [ENST00000453464]	TCONS_l2_00000977
RNF43	3.03854	up	2.12666	up	3.17326	up	2.90151	up	Homo sapiens ring finger protein 43 (RNF43), mRNA [NM_017763]	NM_017763
RNF7	-1.6178	down	-1.77921	down	-1.51686	down	-1.68069	down	Homo sapiens ring finger protein 7 (RNF7), transcript variant 5, non-coding RNA [NR_037702]	NR_037702
ROGDI	-2.97032	down	-2.45828	down	-2.22852	down	-2.23015	down	Homo sapiens rogdi homolog (Drosophila) (ROGDI), transcript variant 1, mRNA [NM_024589]	NM_024589
RP2	1.86728	up	1.93175	up	2.07696	up	1.90319	up	Homo sapiens retinitis pigmentosa 2 (X-linked recessive) (RP2), mRNA [NM_006915]	NM_006915
RPL28	-1.68553	down	-1.62095	down	-1.89814	down	-1.82824	down	Homo sapiens ribosomal protein L28 (RPL28), transcript variant 5, mRNA [NM_001136137]	NM_001136137
RPRD1A	1.67441	up	1.80819	up	1.87099	up	1.79997	up	Homo sapiens regulation of nuclear pre-mRNA domain containing 1A (RPRD1A), mRNA [NM_018170]	NM_018170
RPS6KA2	-1.68881	down	-1.66162	down	-1.74698	down	-1.76993	down	Homo sapiens ribosomal protein S6 kinase, 90kDa, polypeptide 2 (RPS6KA2), transcript variant 1, mRNA [NM_021135]	NM_021135
RPS6KA3	2.00361	up	1.71621	up	2.00754	up	1.87916	up	Homo sapiens ribosomal protein S6 kinase, 90kDa, polypeptide 3 (RPS6KA3), mRNA [NM_004586]	NM_004586
RPS6KB1	1.89947	up	1.60985	up	1.75617	up	1.78862	up	Homo sapiens ribosomal protein S6 kinase, 70kDa, polypeptide 1 (RPS6KB1), transcript variant 3, mRNA [NM_001272043]	NM_001272043
RRNAD1	-1.52064	down	-1.55749	down	-1.5636	down	-1.50628	down	Homo sapiens ribosomal RNA adenine dimethylase domain containing 1 (RRNAD1), transcript variant 1, mRNA [NM_015997]	NM_015997
RRP15	2.06363	up	2.1228	up	2.14179	up	2.37043	up	Homo sapiens ribosomal RNA processing 15 homolog (S. cerevisiae) (RRP15), mRNA [NM_016052]	NM_016052
RTKN2	1.74368	up	1.70722	up	1.99312	up	1.69897	up	Homo sapiens rhotekin 2 (RTKN2), transcript variant 1, mRNA [NM_145307]	NM_145307
RTN2	-1.84813	down	-1.65224	down	-1.58863	down	-1.58777	down	Homo sapiens reticulon 2 (RTN2), transcript variant 1, mRNA [NM_005619]	NM_005619
SAMD5	1.7495	up	1.58347	up	1.74683	up	1.63788	up	Homo sapiens sterile alpha motif domain containing 5 (SAMD5), mRNA [NM_001030060]	NM_001030060
SARS	-2.2807	down	-2.1889	down	-2.29847	down	-3.36801	down	Homo sapiens seryl-tRNA synthetase (SARS), transcript variant 2, non-coding RNA [NR_034072]	NR_034072
SAT1	-1.76497	down	-2.09172	down	-1.5876	down	-1.62643	down	Homo sapiens spermidine/spermine N1-acetyltransferase 1 (SAT1), transcript variant 1, mRNA [NM_002970]	NM_002970
SBSN	-1.64703	down	-1.85284	down	-2.14967	down	-2.08664	down	Homo sapiens suprabasin (SBSN), transcript variant 1, mRNA [NM_001166034]	NM_001166034
SC5D	2.64544	up	2.37202	up	3.2902	up	2.81502	up	Homo sapiens sterol-C5-desaturase (SC5D), transcript variant 2, mRNA [NM_001024956]	NM_001024956
SCAF11	1.83883	up	1.53203	up	1.79722	up	1.78095	up	Homo sapiens SR-related CTD-associated factor 11 (SCAF11), mRNA [NM_004719]	NM_004719
SCAI	2.15106	up	1.73013	up	2.02678	up	1.9473	up	Homo sapiens suppressor of cancer cell invasion (SCAI), transcript variant 1, mRNA [NM_173690]	NM_173690
SCAMP1	2.20603	up	2.27078	up	2.6913	up	2.17934	up	Homo sapiens secretory carrier membrane protein 1 (SCAMP1), mRNA [NM_004866]	NM_004866
SCAND2P	-1.5901	down	-2.24284	down	-2.37845	down	-2.04917	down	Homo sapiens SCAN domain containing 2 pseudogene (SCAND2P), transcript variant 1, non-coding RNA [NR_004859]	NR_004859
SCARB2	1.66999	up	1.53687	up	1.66697	up	1.57691	up	Homo sapiens scavenger receptor class B, member 2 (SCARB2), transcript variant 2, mRNA [NM_001204255]	NM_001204255
SCARNA11	2.18984	up	2.09943	up	2.15234	up	2.07799	up	Homo sapiens small Cajal body-specific RNA 11 (SCARNA11), guide RNA [NR_003012]	NR_003012
SCARNA14	1.7487	up	1.64871	up	1.53076	up	1.5682	up	Homo sapiens small Cajal body-specific RNA 14 (SCARNA14), guide RNA [NR_004388]	NR_004388
SCARNA18	1.68346	up	1.82946	up	1.76696	up	1.59271	up	Homo sapiens small Cajal body-specific RNA 18 (SCARNA18), guide RNA [NR_003139]	NR_003139
SCARNA4	1.62853	up	1.80379	up	1.68289	up	1.62557	up	Homo sapiens small Cajal body-specific RNA 4 (SCARNA4), guide RNA [NR_003005]	NR_003005
SCN4A	-2.11288	down	-1.75054	down	-2.07222	down	-2.62329	down	Homo sapiens sodium channel, voltage-gated, type IV, alpha subunit (SCN4A), mRNA [NM_000334]	NM_000334
SDCBP2-AS1	-1.82899	down	-1.57319	down	-1.9312	down	-1.5971	down	Homo sapiens SDCBP2 antisense RNA 1 (SDCBP2-AS1), transcript variant 1, long non-coding RNA [NR_040047]	NR_040047
SEC24A	1.81518	up	1.67426	up	1.8979	up	1.89628	up	Homo sapiens SEC24 family member A (SEC24A), transcript variant 1, mRNA [NM_021982]	NM_021982
SEH1L	1.58265	up	1.7194	up	1.77243	up	1.66517	up	Homo sapiens SEH1-like (S. cerevisiae) (SEH1L), transcript variant 2, mRNA [NM_031216]	NM_031216
SEL1L	6.42189	up	5.79936	up	6.36387	up	6.40706	up	Homo sapiens sel-1 suppressor of lin-12-like (C. elegans) (SEL1L), transcript variant 1, mRNA [NM_005065]	NM_005065
SEPT11	1.95972	up	1.93246	up	2.06559	up	1.95648	up	Homo sapiens septin 11 (SEPT11), mRNA [NM_018243]	NM_018243
SERPINA5	-1.88245	down	-2.30437	down	-1.83834	down	-1.87815	down	Homo sapiens serpin peptidase inhibitor, clade A (alpha-1 antiproteinase, antitrypsin), member 5 (SERPINA5), mRNA [NM_000624]	NM_000624
SESN1	1.96675	up	1.6432	up	2.11618	up	2.01274	up	Homo sapiens sestrin 1 (SESN1), transcript variant 1, mRNA [NM_014454]	NM_014454
SESN2	-4.3749	down	-4.98079	down	-3.87865	down	-4.97393	down	Homo sapiens sestrin 2 (SESN2), mRNA [NM_031459]	NM_031459
SESTD1	1.86468	up	2.04284	up	2.1166	up	1.75679	up	Homo sapiens SEC14 and spectrin domains 1 (SESTD1), mRNA [NM_178123]	NM_178123
SETD5-AS1	-1.69468	down	-2.25042	down	-2.09418	down	-2.5003	down	Homo sapiens SETD5 antisense RNA 1 (SETD5-AS1), long non-coding RNA [NR_027007]	NR_027007
SETD7	1.66791	up	1.51313	up	1.72703	up	1.74952	up	Homo sapiens SET domain containing (lysine methyltransferase) 7 (SETD7), mRNA [NM_030648]	NM_030648
SETDB1	-1.55367	down	-1.69885	down	-1.5195	down	-1.6537	down	Homo sapiens SET domain, bifurcated 1 (SETDB1), transcript variant 3, mRNA [NM_001243491]	NM_001243491
SGIP1	1.98266	up	1.86583	up	2.00261	up	2.08344	up	Homo sapiens SH3-domain GRB2-like (endophilin) interacting protein 1 (SGIP1), mRNA [NM_032291]	NM_032291
SGK3	2.60801	up	2.19776	up	2.91032	up	2.7274	up	Homo sapiens serum/glucocorticoid regulated kinase family, member 3 (SGK3), transcript variant 1, mRNA [NM_013257]	NM_013257
SGTB	1.72088	up	1.58976	up	1.81521	up	1.70653	up	Homo sapiens small glutamine-rich tetratricopeptide repeat (TPR)-containing, beta (SGTB), mRNA [NM_019072]	NM_019072
SH3GL3	-1.73723	down	-1.83307	down	-1.54249	down	-2.10597	down	Homo sapiens SH3-domain GRB2-like 3 (SH3GL3), transcript variant 1, mRNA [NM_003027]	NM_003027
SH3GLB1	1.72909	up	1.76388	up	1.74536	up	1.61729	up	Homo sapiens SH3-domain GRB2-like endophilin B1 (SH3GLB1), transcript variant 2, mRNA [NM_001206651]	NM_001206651
SH3PXD2A	-1.53581	down	-1.64647	down	-1.57731	down	-1.65123	down	Homo sapiens SH3 and PX domains 2A (SH3PXD2A), mRNA [NM_014631]	NM_014631
SIKE1	3.61462	up	2.11345	up	2.78747	up	2.31925	up	Homo sapiens suppressor of IKBKE 1 (SIKE1), transcript variant 1, mRNA [NM_001102396]	NM_001102396
SIRT4	-1.76664	down	-1.69913	down	-1.50097	down	-1.56795	down	Homo sapiens sirtuin 4 (SIRT4), mRNA [NM_012240]	NM_012240
SIRT6	-1.8416	down	-1.7631	down	-1.76493	down	-1.70186	down	Homo sapiens sirtuin 6 (SIRT6), transcript variant 1, mRNA [NM_016539]	NM_016539
SIX4	1.74857	up	1.61967	up	1.7847	up	1.75432	up	Homo sapiens SIX homeobox 4 (SIX4), mRNA [NM_017420]	NM_017420
SLC12A2	1.62444	up	1.51661	up	1.84373	up	1.64335	up	Homo sapiens solute carrier family 12 (sodium/potassium/chloride transporter), member 2 (SLC12A2), transcript variant 1, mRNA [NM_001046]	NM_001046
SLC16A9	2.05622	up	1.94789	up	2.22015	up	2.24771	up	Homo sapiens solute carrier family 16, member 9 (SLC16A9), mRNA [NM_194298]	NM_194298
SLC26A2	1.6587	up	1.6027	up	1.6954	up	1.55392	up	Homo sapiens solute carrier family 26 (anion exchanger), member 2 (SLC26A2), mRNA [NM_000112]	NM_000112
SLC29A3	-1.5904	down	-2.79664	down	-1.56713	down	-1.60104	down	Homo sapiens solute carrier family 29 (equilibrative nucleoside transporter), member 3 (SLC29A3), transcript variant 1, mRNA [NM_018344]	NM_018344
SLC30A7	1.78814	up	1.69019	up	2.04324	up	1.978	up	Homo sapiens solute carrier family 30 (zinc transporter), member 7 (SLC30A7), transcript variant 1, mRNA [NM_133496]	NM_133496
SLC32A1	1.69397	up	1.93783	up	1.85584	up	1.55119	up	Homo sapiens solute carrier family 32 (GABA vesicular transporter), member 1 (SLC32A1), mRNA [NM_080552]	NM_080552
SLC3A2	-2.33339	down	-2.17412	down	-2.42278	down	-2.35918	down	Homo sapiens solute carrier family 3 (amino acid transporter heavy chain), member 2 (SLC3A2), transcript variant 2, mRNA [NM_001012662]	NM_001012662
SLC41A3	-1.51424	down	-1.50319	down	-1.52119	down	-1.51683	down	Homo sapiens solute carrier family 41, member 3 (SLC41A3), transcript variant 2, mRNA [NM_017836]	NM_017836
SLC43A1	-3.05774	down	-3.45714	down	-2.98934	down	-3.23278	down	Homo sapiens solute carrier family 43 (amino acid system L transporter), member 1 (SLC43A1), transcript variant 1, mRNA [NM_003627]	NM_003627
SLC48A1	-1.63227	down	-1.62728	down	-1.74998	down	-1.63032	down	Homo sapiens solute carrier family 48 (heme transporter), member 1 (SLC48A1), mRNA [NM_017842]	NM_017842
SLC4A7	2.31586	up	1.92772	up	2.78428	up	2.55701	up	Homo sapiens solute carrier family 4, sodium bicarbonate cotransporter, member 7 (SLC4A7), transcript variant 1, mRNA [NM_003615]	NM_003615
SLC5A3	2.12359	up	1.71639	up	1.9547	up	1.83418	up	Homo sapiens solute carrier family 5 (sodium/myo-inositol cotransporter), member 3 (SLC5A3), mRNA [NM_006933]	NM_006933
SLC6A9	-3.83072	down	-3.01327	down	-3.73525	down	-3.37739	down	Homo sapiens solute carrier family 6 (neurotransmitter transporter, glycine), member 9 (SLC6A9), transcript variant 2, mRNA [NM_201649]	NM_201649
SLC7A1	-2.49234	down	-2.38922	down	-2.40529	down	-2.27677	down	Homo sapiens solute carrier family 7 (cationic amino acid transporter, y+ system), member 1 (SLC7A1), mRNA [NM_003045]	NM_003045
SLC7A11	-1.5301	down	-1.92183	down	-1.80036	down	-1.84315	down	Homo sapiens solute carrier family 7 (anionic amino acid transporter light chain, xc- system), member 11 (SLC7A11), mRNA [NM_014331]	NM_014331
SLC7A2	2.24705	up	2.31145	up	2.42396	up	2.23998	up	Homo sapiens solute carrier family 7 (cationic amino acid transporter, y+ system), member 2 (SLC7A2), transcript variant 2, mRNA [NM_001008539]	NM_001008539
SLC7A5	-2.07369	down	-1.95939	down	-2.14923	down	-2.06638	down	Homo sapiens solute carrier family 7 (amino acid transporter light chain, L system), member 5 (SLC7A5), mRNA [NM_003486]	NM_003486
SLCO1B3	-2.85719	down	-2.4228	down	-1.88545	down	-2.29579	down	Homo sapiens solute carrier organic anion transporter family, member 1B3 (SLCO1B3), mRNA [NM_019844]	NM_019844
SLMAP	1.6411	up	1.78065	up	1.67924	up	1.52227	up	Homo sapiens sarcolemma associated protein (SLMAP), mRNA [NM_007159]	NM_007159
SLX4IP	1.68904	up	1.50327	up	1.82735	up	1.5678	up	Homo sapiens SLX4 interacting protein (SLX4IP), mRNA [NM_001009608]	NM_001009608
SMAD4	1.61126	up	1.7414	up	1.77562	up	1.75326	up	Homo sapiens SMAD family member 4 (SMAD4), mRNA [NM_005359]	NM_005359
SMAD9	1.94913	up	1.69477	up	2.04749	up	1.68288	up	Homo sapiens SMAD family member 9 (SMAD9), transcript variant b, mRNA [NM_005905]	NM_005905
SMG5	-1.51419	down	-1.59307	down	-1.66759	down	-1.54173	down	Homo sapiens SMG5 nonsense mediated mRNA decay factor (SMG5), mRNA [NM_015327]	NM_015327
SMIM2-AS1	-1.7953	down	-1.72301	down	-1.75177	down	-1.78827	down	Homo sapiens SMIM2 antisense RNA 1 (SMIM2-AS1), transcript variant 1, long non-coding RNA [NR_104064]	NR_104064
SMOX	-1.72726	down	-1.63763	down	-1.69907	down	-1.70371	down	Homo sapiens spermine oxidase (SMOX), transcript variant 1, mRNA [NM_175839]	NM_175839
SMR3A	-1.79846	down	-2.55138	down	-2.2073	down	-2.22988	down	Homo sapiens submaxillary gland androgen regulated protein 3A (SMR3A), mRNA [NM_012390]	NM_012390
SMURF2	1.74047	up	1.69379	up	1.66866	up	1.63137	up	Homo sapiens SMAD specific E3 ubiquitin protein ligase 2 (SMURF2), mRNA [NM_022739]	NM_022739
SNAI2	-3.36816	down	-4.26378	down	-5.47798	down	-4.2009	down	Homo sapiens snail family zinc finger 2 (SNAI2), mRNA [NM_003068]	NM_003068
SNCG	-2.44657	down	-2.12851	down	-1.77412	down	-1.95522	down	Homo sapiens synuclein, gamma (breast cancer-specific protein 1) (SNCG), mRNA [NM_003087]	NM_003087
SNHG7	1.81344	up	1.68919	up	1.65737	up	1.56134	up	Homo sapiens small nucleolar RNA host gene 7 (non-protein coding) (SNHG7), transcript variant 1, long non-coding RNA [NR_003672]	NR_003672
SNORA13	2.08701	up	1.63509	up	1.75581	up	1.72159	up	Homo sapiens small nucleolar RNA, H/ACA box 13 (SNORA13), small nucleolar RNA [NR_002922]	NR_002922
SNORA15	2.30668	up	2.09548	up	1.56285	up	1.64848	up	Homo sapiens small nucleolar RNA, H/ACA box 15 (SNORA15), small nucleolar RNA [NR_002957]	NR_002957
SNORA33	1.85755	up	1.67001	up	1.65523	up	1.63498	up	Homo sapiens small nucleolar RNA, H/ACA box 33 (SNORA33), small nucleolar RNA [NR_002436]	NR_002436
SNORA58	2.3899	up	1.98174	up	2.07523	up	1.88056	up	Homo sapiens small nucleolar RNA, H/ACA box 58 (SNORA58), small nucleolar RNA [NR_002985]	NR_002985
SNORA75	2.02845	up	1.87586	up	1.99983	up	1.7595	up	Homo sapiens small nucleolar RNA, H/ACA box 75 (SNORA75), small nucleolar RNA [NR_002921]	NR_002921
SNORD11	1.98216	up	1.75642	up	1.647	up	1.68163	up	Homo sapiens small nucleolar RNA, C/D box 11 (SNORD11), small nucleolar RNA [NR_003031]	NR_003031
SNORD25	-1.53209	down	-1.57429	down	-1.68837	down	-1.60455	down	Homo sapiens small nucleolar RNA, C/D box 25 (SNORD25), small nucleolar RNA [NR_002565]	NR_002565
SNORD45B	2.12807	up	1.80113	up	1.83906	up	1.85342	up	Homo sapiens small nucleolar RNA, C/D box 45B (SNORD45B), small nucleolar RNA [NR_002748]	NR_002748
SNORD91A	1.77385	up	1.78706	up	1.62767	up	1.69768	up	Homo sapiens small nucleolar RNA, C/D box 91A (SNORD91A), small nucleolar RNA [NR_003072]	NR_003072
SNORD91B	2.23396	up	2.25213	up	2.12001	up	1.83692	up	Homo sapiens small nucleolar RNA, C/D box 91B (SNORD91B), small nucleolar RNA [NR_003073]	NR_003073
SNRK	-2.69375	down	-2.65609	down	-1.94753	down	-2.91038	down	Homo sapiens SNF related kinase (SNRK), transcript variant 1, mRNA [NM_017719]	NM_017719
SNRNP48	1.66639	up	1.57803	up	1.89269	up	1.87057	up	Homo sapiens small nuclear ribonucleoprotein 48kDa (U11/U12) (SNRNP48), mRNA [NM_152551]	NM_152551
SNTB2	1.68232	up	1.51021	up	1.75418	up	1.82328	up	Homo sapiens syntrophin, beta 2 (dystrophin-associated protein A1, 59kDa, basic component 2) (SNTB2), mRNA [NM_006750]	NM_006750
SNX10	1.70114	up	1.9568	up	1.90192	up	1.77484	up	Homo sapiens sorting nexin 10 (SNX10), transcript variant 1, mRNA [NM_001199835]	NM_001199835
SOAT1	1.72898	up	1.61853	up	1.7506	up	1.65365	up	Homo sapiens sterol O-acyltransferase 1 (SOAT1), transcript variant 1, mRNA [NM_003101]	NM_003101
SOWAHC	1.63718	up	1.92773	up	1.58561	up	1.58231	up	Homo sapiens sosondowah ankyrin repeat domain family member C (SOWAHC), mRNA [NM_023016]	NM_023016
SOX9	-1.8039	down	-1.7834	down	-1.67447	down	-1.70564	down	Homo sapiens SRY (sex determining region Y)-box 9 (SOX9), mRNA [NM_000346]	NM_000346
SP4	1.73905	up	1.59496	up	2.02158	up	1.88246	up	Homo sapiens Sp4 transcription factor (SP4), mRNA [NM_003112]	NM_003112
SPAST	1.56151	up	1.55159	up	1.84126	up	1.88181	up	Homo sapiens spastin (SPAST), transcript variant 1, mRNA [NM_014946]	NM_014946
SPIN4	1.88329	up	1.80791	up	1.7146	up	1.85567	up	Homo sapiens spindlin family, member 4 (SPIN4), mRNA [NM_001012968]	NM_001012968
SPIRE1	1.6615	up	1.54519	up	1.68896	up	1.64324	up	Homo sapiens spire-type actin nucleation factor 1 (SPIRE1), transcript variant 1, mRNA [NM_001128626]	NM_001128626
SPOPL	1.77662	up	1.56931	up	2.06515	up	1.84444	up	Homo sapiens speckle-type POZ protein-like (SPOPL), mRNA [NM_001001664]	NM_001001664
SPP1	2.39954	up	1.5886	up	2.34655	up	2.09173	up	Homo sapiens secreted phosphoprotein 1 (SPP1), transcript variant 1, mRNA [NM_001040058]	NM_001040058
SPRTN	1.52639	up	1.9522	up	1.50651	up	1.87171	up	Homo sapiens SprT-like N-terminal domain (SPRTN), transcript variant 2, mRNA [NM_001010984]	NM_001010984
SPSB3	-1.5615	down	-1.68042	down	-1.75327	down	-1.92804	down	Homo sapiens splA/ryanodine receptor domain and SOCS box containing 3 (SPSB3), mRNA [NM_080861]	NM_080861
SPTB	-1.75304	down	-1.66914	down	-1.84395	down	-1.81679	down	Homo sapiens spectrin, beta, erythrocytic (SPTB), transcript variant 1, mRNA [NM_001024858]	NM_001024858
SPTLC1	-2.38653	down	-2.17688	down	-2.13841	down	-2.30192	down	Homo sapiens serine palmitoyltransferase, long chain base subunit 1 (SPTLC1), transcript variant 2, mRNA [NM_178324]	NM_178324
SPTY2D1	1.88397	up	1.91092	up	1.99676	up	2.17837	up	Homo sapiens SPT2, Suppressor of Ty, domain containing 1 (S. cerevisiae) (SPTY2D1), mRNA [NM_194285]	NM_194285
SRRM3	-2.2659	down	-2.61238	down	-2.24074	down	-3.05866	down	Homo sapiens serine/arginine repetitive matrix 3 (SRRM3), mRNA [NM_001110199]	NM_001110199
SRSF1	2.51933	up	2.2466	up	2.3578	up	2.20279	up	Homo sapiens serine/arginine-rich splicing factor 1 (SRSF1), transcript variant 2, mRNA [NM_001078166]	NM_001078166
SRSF8	1.84928	up	1.8367	up	1.70962	up	1.80668	up	Homo sapiens serine/arginine-rich splicing factor 8 (SRSF8), transcript variant 1, mRNA [NM_032102]	NM_032102
SSR1	1.90695	up	1.87796	up	1.88772	up	1.94074	up	Homo sapiens signal sequence receptor, alpha (SSR1), mRNA [NM_003144]	NM_003144
SSR3	1.81629	up	1.8241	up	1.85231	up	1.70524	up	Homo sapiens signal sequence receptor, gamma (translocon-associated protein gamma) (SSR3), mRNA [NM_007107]	NM_007107
ST13	1.83561	up	1.6967	up	1.91536	up	1.87758	up	Homo sapiens suppression of tumorigenicity 13 (colon carcinoma) (Hsp70 interacting protein) (ST13), transcript variant 1, mRNA [NM_003932]	NM_003932
STAG2	1.86854	up	1.60402	up	2.26281	up	1.95489	up	Homo sapiens stromal antigen 2 (STAG2), transcript variant 1, mRNA [NM_001042749]	NM_001042749
STC2	-1.98145	down	-3.61622	down	-3.16725	down	-2.97899	down	Homo sapiens stanniocalcin 2 (STC2), mRNA [NM_003714]	NM_003714
STOX2	2.16269	up	2.10199	up	2.34847	up	2.35724	up	Homo sapiens storkhead box 2 (STOX2), mRNA [NM_020225]	NM_020225
STPG1	-1.70338	down	-1.57332	down	-1.51111	down	-1.65404	down	Homo sapiens sperm-tail PG-rich repeat containing 1 (STPG1), transcript variant 3, mRNA [NM_178122]	NM_178122
STRA6	-1.97403	down	-2.53599	down	-2.68779	down	-2.73573	down	Homo sapiens stimulated by retinoic acid 6 (STRA6), transcript variant 8, mRNA [NM_001199042]	NM_001199042
STRN	2.41862	up	2.21492	up	2.31086	up	1.86606	up	Homo sapiens striatin, calmodulin binding protein (STRN), mRNA [NM_003162]	NM_003162
STXBP2	-1.6171	down	-1.51786	down	-1.66206	down	-1.63258	down	Homo sapiens syntaxin binding protein 2 (STXBP2), transcript variant 3, mRNA [NM_001272034]	NM_001272034
STXBP5	2.31115	up	1.85712	up	1.95678	up	2.03076	up	Homo sapiens syntaxin binding protein 5 (tomosyn) (STXBP5), transcript variant 2, mRNA [NM_001127715]	NM_001127715
STYX	1.65508	up	1.7316	up	1.70007	up	1.6686	up	Homo sapiens serine/threonine/tyrosine interacting protein (STYX), transcript variant 1, mRNA [NM_145251]	NM_145251
SUGP1	-1.65122	down	-1.54752	down	-1.59835	down	-1.59245	down	Homo sapiens SURP and G patch domain containing 1 (SUGP1), mRNA [NM_172231]	NM_172231
SUPT16H	1.5494	up	1.53722	up	1.80898	up	1.83967	up	Homo sapiens suppressor of Ty 16 homolog (S. cerevisiae) (SUPT16H), mRNA [NM_007192]	NM_007192
SWAP70	1.55885	up	1.52686	up	1.58977	up	1.79623	up	Homo sapiens SWAP switching B-cell complex 70kDa subunit (SWAP70), mRNA [NM_015055]	NM_015055
SYN2	-1.74852	down	-1.88475	down	-1.8167	down	-2.09034	down	Homo sapiens synapsin II (SYN2), transcript variant IIb, mRNA [NM_003178]	NM_003178
SYNPO	-1.95668	down	-1.78581	down	-2.13617	down	-1.91731	down	synaptopodin [Source:HGNC Symbol;Acc:30672] [ENST00000394243]
SYTL3	-2.00968	down	-2.27149	down	-2.08918	down	-1.94501	down	Homo sapiens synaptotagmin-like 3 (SYTL3), transcript variant 3, mRNA [NM_001009991]	NM_001009991
TAF9B	1.58343	up	1.50405	up	1.63397	up	1.65715	up	Homo sapiens TAF9B RNA polymerase II, TATA box binding protein (TBP)-associated factor, 31kDa (TAF9B), mRNA [NM_015975]	NM_015975
TCAIM	2.0228	up	1.50643	up	1.97565	up	1.68346	up	Homo sapiens T cell activation inhibitor, mitochondrial (TCAIM), transcript variant 1, mRNA [NM_173826]	NM_173826
TCEA3	-1.58222	down	-1.81243	down	-1.6812	down	-1.75652	down	Homo sapiens transcription elongation factor A (SII), 3 (TCEA3), mRNA [NM_003196]	NM_003196
TCP1	2.54518	up	1.55281	up	2.76393	up	1.63139	up	Homo sapiens t-complex 1 (TCP1), transcript variant 1, mRNA [NM_030752]	NM_030752
TCTA	-1.90682	down	-1.66215	down	-1.78278	down	-1.81226	down	Homo sapiens T-cell leukemia translocation altered (TCTA), mRNA [NM_022171]	NM_022171
TCTEX1D2	2.28313	up	2.44584	up	2.48721	up	2.33441	up	Homo sapiens Tctex1 domain containing 2 (TCTEX1D2), mRNA [NM_152773]	NM_152773
TEAD2	-1.76153	down	-1.95736	down	-1.88691	down	-1.72111	down	Homo sapiens TEA domain family member 2 (TEAD2), transcript variant 5, mRNA [NM_003598]	NM_003598
TET1	1.66977	up	3.25539	up	9.11418	up	1.67201	up	Homo sapiens tet methylcytosine dioxygenase 1 (TET1), mRNA [NM_030625]	NM_030625
TEX40	-1.53453	down	-1.53932	down	-1.59436	down	-1.63657	down	Homo sapiens testis expressed 40 (TEX40), mRNA [NM_001039496]	NM_001039496
TFRC	2.12015	up	1.98137	up	2.25595	up	2.19751	up	Homo sapiens transferrin receptor (TFRC), transcript variant 1, mRNA [NM_003234]	NM_003234
TGFBR1	1.68506	up	1.77017	up	1.8613	up	1.50168	up	Homo sapiens transforming growth factor, beta receptor 1 (TGFBR1), transcript variant 1, mRNA [NM_004612]	NM_004612
TGS1	1.68454	up	1.52178	up	1.6347	up	1.59508	up	Homo sapiens trimethylguanosine synthase 1 (TGS1), mRNA [NM_024831]	NM_024831
THAP10	1.60822	up	1.90657	up	1.86733	up	1.7743	up	Homo sapiens THAP domain containing 10 (THAP10), mRNA [NM_020147]	NM_020147
THAP5	2.01051	up	1.69798	up	1.84774	up	1.78842	up	Homo sapiens THAP domain containing 5 (THAP5), transcript variant 2, mRNA [NM_182529]	NM_182529
THNSL1	1.74094	up	2.00002	up	1.71131	up	1.91702	up	Homo sapiens threonine synthase-like 1 (S. cerevisiae) (THNSL1), mRNA [NM_024838]	NM_024838
TIA1	2.25625	up	1.60693	up	1.86494	up	2.1328	up	Homo sapiens TIA1 cytotoxic granule-associated RNA binding protein (TIA1), transcript variant 2, mRNA [NM_022173]	NM_022173
TIMM44	-1.78413	down	-1.72504	down	-1.79243	down	-1.7418	down	Homo sapiens translocase of inner mitochondrial membrane 44 homolog (yeast) (TIMM44), mRNA [NM_006351]	NM_006351
TIPARP	3.11773	up	2.85648	up	2.84295	up	2.89221	up	Homo sapiens TCDD-inducible poly(ADP-ribose) polymerase (TIPARP), transcript variant 2, mRNA [NM_015508]	NM_015508
TJP3	-1.62921	down	-1.75593	down	-1.78643	down	-1.55685	down	Homo sapiens tight junction protein 3 (TJP3), transcript variant 1, mRNA [NM_001267560]	NM_001267560
TLX3	-1.83432	down	-1.72968	down	-1.84301	down	-1.76565	down	Homo sapiens T-cell leukemia homeobox 3 (TLX3), mRNA [NM_021025]	NM_021025
TM2D1	2.48033	up	2.18609	up	2.40291	up	2.4074	up	Homo sapiens TM2 domain containing 1 (TM2D1), mRNA [NM_032027]	NM_032027
TM7SF2	-1.55774	down	-1.63426	down	-1.55266	down	-1.5877	down	Homo sapiens transmembrane 7 superfamily member 2 (TM7SF2), transcript variant 1, mRNA [NM_003273]	NM_003273
TMBIM4	1.91428	up	1.95061	up	1.9612	up	1.78665	up	Homo sapiens transmembrane BAX inhibitor motif containing 4 (TMBIM4), transcript variant 1, mRNA [NM_001282606]	NM_001282606
TMC8	-2.2178	down	-2.66907	down	-2.11017	down	-2.23139	down	Homo sapiens transmembrane channel-like 8 (TMC8), mRNA [NM_152468]	NM_152468
TMED10	1.62776	up	1.67653	up	1.7479	up	1.71754	up	Homo sapiens transmembrane emp24-like trafficking protein 10 (yeast) (TMED10), mRNA [NM_006827]	NM_006827
TMEM129	-1.91348	down	-1.8314	down	-1.94421	down	-1.93847	down	Homo sapiens transmembrane protein 129 (TMEM129), transcript variant 2, mRNA [NM_138385]	NM_138385
TMEM144	1.87809	up	1.62541	up	1.96519	up	1.83562	up	Homo sapiens transmembrane protein 144 (TMEM144), mRNA [NM_018342]	NM_018342
TMEM17	1.77215	up	1.5636	up	1.81659	up	1.57238	up	Homo sapiens transmembrane protein 17 (TMEM17), mRNA [NM_198276]	NM_198276
TMEM170B	1.80077	up	1.60603	up	2.18156	up	1.67166	up	Homo sapiens transmembrane protein 170B (TMEM170B), mRNA [NM_001100829]	NM_001100829
TMEM18	-1.88329	down	-2.44285	down	-2.10548	down	-1.70157	down	Homo sapiens transmembrane protein 18 (TMEM18), mRNA [NM_152834]	NM_152834
TMEM187	-1.62481	down	-1.63152	down	-1.71843	down	-1.70928	down	Homo sapiens transmembrane protein 187 (TMEM187), mRNA [NM_003492]	NM_003492
TMEM191B	-1.59066	down	-1.54791	down	-1.55609	down	-1.58411	down	Homo sapiens transmembrane protein 191B (TMEM191B), mRNA [NM_001242313]	NM_001242313
TMEM198B	-1.67114	down	-2.31437	down	-1.59959	down	-1.66434	down	Homo sapiens transmembrane protein 198B, pseudogene (TMEM198B), transcript variant 1, non-coding RNA [NR_036476]	NR_036476
TMEM209	1.59415	up	1.63866	up	1.78944	up	1.67252	up	Homo sapiens transmembrane protein 209 (TMEM209), mRNA [NM_032842]	NM_032842
TMEM237	1.6247	up	1.51054	up	1.85269	up	1.86832	up	Homo sapiens transmembrane protein 237 (TMEM237), transcript variant 1, mRNA [NM_001044385]	NM_001044385
TMEM30A	1.72167	up	1.52934	up	1.76975	up	1.62676	up	Homo sapiens transmembrane protein 30A (TMEM30A), transcript variant 1, mRNA [NM_018247]	NM_018247
TMEM42	-1.7369	down	-1.84009	down	-1.65841	down	-1.72675	down	Homo sapiens transmembrane protein 42 (TMEM42), mRNA [NM_144638]	NM_144638
TMEM56	2.16624	up	1.80013	up	1.97188	up	2.20411	up	Homo sapiens transmembrane protein 56 (TMEM56), transcript variant 2, mRNA [NM_152487]	NM_152487
TMEM61	-2.39374	down	-2.7313	down	-2.36212	down	-2.42886	down	Homo sapiens transmembrane protein 61 (TMEM61), mRNA [NM_182532]	NM_182532
TMEM64	1.90075	up	1.89917	up	2.14753	up	2.04145	up	Homo sapiens transmembrane protein 64 (TMEM64), transcript variant 1, mRNA [NM_001008495]	NM_001008495
TMEM79	-2.01595	down	-2.19382	down	-2.15021	down	-2.20619	down	Homo sapiens transmembrane protein 79 (TMEM79), transcript variant 1, mRNA [NM_032323]	NM_032323
TMEM80	-1.53285	down	-1.73426	down	-1.50459	down	-1.61006	down	Homo sapiens transmembrane protein 80 (TMEM80), transcript variant 2, mRNA [NM_001042463]	NM_001042463
TMEM88	-1.88368	down	-1.64413	down	-2.36039	down	-2.34927	down	Homo sapiens transmembrane protein 88 (TMEM88), mRNA [NM_203411]	NM_203411
TMPO	1.81629	up	1.62554	up	1.68613	up	1.57628	up	Homo sapiens thymopoietin (TMPO), transcript variant 2, mRNA [NM_001032283]	NM_001032283
TMSB4X	-1.68876	down	-1.78572	down	-1.59009	down	-1.57638	down	Homo sapiens thymosin beta 4, X-linked (TMSB4X), mRNA [NM_021109]	NM_021109
TNFRSF12A	-1.64079	down	-1.75288	down	-1.67674	down	-1.82504	down	Homo sapiens tumor necrosis factor receptor superfamily, member 12A (TNFRSF12A), mRNA [NM_016639]	NM_016639
TNKS2	1.81924	up	1.85971	up	2.24244	up	2.28585	up	Homo sapiens tankyrase, TRF1-interacting ankyrin-related ADP-ribose polymerase 2 (TNKS2), mRNA [NM_025235]	NM_025235
TNPO1	1.6917	up	1.58746	up	1.75422	up	1.62993	up	Homo sapiens transportin 1 (TNPO1), transcript variant 1, mRNA [NM_002270]	NM_002270
TOB1-AS1	-1.74311	down	-1.91577	down	-1.77614	down	-2.57156	down	Homo sapiens TOB1 antisense RNA 1 (TOB1-AS1), long non-coding RNA [NR_038458]	NR_038458
TOB2P1	-1.80706	down	-2.44824	down	-2.04413	down	-2.26401	down	Homo sapiens transducer of ERBB2, 2 pseudogene 1 (TOB2P1), non-coding RNA [NR_002936]	NR_002936
TOM1L2	-1.5286	down	-1.51611	down	-1.52003	down	-1.71308	down	Homo sapiens target of myb1-like 2 (chicken) (TOM1L2), transcript variant 3, mRNA [NM_001082968]	NM_001082968
TOPBP1	2.02534	up	1.54114	up	1.96922	up	1.81525	up	Homo sapiens topoisomerase (DNA) II binding protein 1 (TOPBP1), mRNA [NM_007027]	NM_007027
TP53I13	-1.52189	down	-1.52262	down	-1.61109	down	-1.56641	down	Homo sapiens tumor protein p53 inducible protein 13 (TP53I13), mRNA [NM_138349]	NM_138349
TP53INP2	-1.70861	down	-1.62892	down	-1.77359	down	-2.03185	down	Homo sapiens tumor protein p53 inducible nuclear protein 2 (TP53INP2), mRNA [NM_021202]	NM_021202
TPD52	1.61235	up	1.57167	up	1.55757	up	1.67235	up	Homo sapiens tumor protein D52 (TPD52), transcript variant 1, mRNA [NM_001025252]	NM_001025252
TRA2B	5.58952	up	4.24544	up	6.17217	up	6.45534	up	transformer 2 beta homolog (Drosophila) [Source:HGNC Symbol;Acc:10781] [ENST00000342294]	XM_005247704
TRAK1	-1.68645	down	-1.97737	down	-1.78409	down	-1.7344	down	Homo sapiens trafficking protein, kinesin binding 1 (TRAK1), transcript variant 3, mRNA [NM_001265608]	NM_001265608
TRAPPC6A	-2.0095	down	-1.62043	down	-1.75909	down	-1.82178	down	Homo sapiens trafficking protein particle complex 6A (TRAPPC6A), transcript variant 1, mRNA [NM_024108]	NM_024108
TRDMT1	1.79198	up	1.76533	up	2.15569	up	1.72674	up	Homo sapiens tRNA aspartic acid methyltransferase 1 (TRDMT1), mRNA [NM_004412]	NM_004412
TRIB3	-3.64604	down	-3.69702	down	-3.73413	down	-4.46773	down	Homo sapiens tribbles pseudokinase 3 (TRIB3), mRNA [NM_021158]	NM_021158
TRIM24	1.73887	up	1.73338	up	1.97615	up	1.94784	up	tripartite motif containing 24 [Source:HGNC Symbol;Acc:11812] [ENST00000343526]	AK127592
TRIM33	2.01785	up	1.80651	up	1.90139	up	1.89765	up	Homo sapiens tripartite motif containing 33 (TRIM33), transcript variant a, mRNA [NM_015906]	NM_015906
TRIM37	1.77644	up	1.58538	up	1.74733	up	1.57082	up	Homo sapiens tripartite motif containing 37 (TRIM37), transcript variant 2, mRNA [NM_001005207]	NM_001005207
TRPC1	1.65741	up	1.5675	up	1.5568	up	3.94231	up	Homo sapiens transient receptor potential cation channel, subfamily C, member 1 (TRPC1), transcript variant 2, mRNA [NM_003304]	NM_003304
TRPV2	-1.58317	down	-1.59479	down	-1.65113	down	-1.69309	down	Homo sapiens transient receptor potential cation channel, subfamily V, member 2 (TRPV2), mRNA [NM_016113]	NM_016113
TSC22D3	-2.23788	down	-2.1918	down	-2.14435	down	-2.20453	down	Homo sapiens TSC22 domain family, member 3 (TSC22D3), transcript variant 2, mRNA [NM_004089]	NM_004089
TSPAN1	-1.64977	down	-1.72168	down	-1.51339	down	-1.55784	down	Homo sapiens tetraspanin 1 (TSPAN1), mRNA [NM_005727]	NM_005727
TSPAN10	-1.80823	down	-1.5972	down	-1.88019	down	-1.67768	down	Homo sapiens tetraspanin 10 (TSPAN10), mRNA [NM_031945]	NM_031945
TTC25	-1.51063	down	-2.10426	down	-1.89265	down	-1.71955	down	Homo sapiens tetratricopeptide repeat domain 25 (TTC25), mRNA [NM_031421]	NM_031421
TTC39C	1.64278	up	1.71766	up	1.70116	up	1.64601	up	Homo sapiens tetratricopeptide repeat domain 39C (TTC39C), transcript variant 1, mRNA [NM_001135993]	NM_001135993
TTF1	1.79991	up	1.60772	up	1.60813	up	1.80554	up	Homo sapiens transcription termination factor, RNA polymerase I (TTF1), transcript variant 1, mRNA [NM_007344]	NM_007344
TUBD1	1.75496	up	1.59559	up	1.82147	up	1.9344	up	Homo sapiens tubulin, delta 1 (TUBD1), transcript variant 1, mRNA [NM_016261]	NM_016261
TUBE1	-1.57752	down	-1.7292	down	-1.75814	down	-1.60702	down	Homo sapiens tubulin, epsilon 1 (TUBE1), mRNA [NM_016262]	NM_016262
TUFT1	-1.5774	down	-1.66123	down	-1.62729	down	-1.64905	down	Homo sapiens tuftelin 1 (TUFT1), transcript variant 1, mRNA [NM_020127]	NM_020127
TYSND1	-2.37926	down	-3.63651	down	-2.30096	down	-2.50566	down	Homo sapiens trypsin domain containing 1 (TYSND1), transcript variant 1, mRNA [NM_173555]	NM_173555
UBA6	1.72377	up	1.56921	up	2.35244	up	1.68262	up	Homo sapiens ubiquitin-like modifier activating enzyme 6 (UBA6), mRNA [NM_018227]	NM_018227
UBALD2	-1.63913	down	-1.53677	down	-1.5908	down	-1.71791	down	Homo sapiens UBA-like domain containing 2 (UBALD2), mRNA [NM_182565]	NM_182565
UBASH3B	1.90499	up	1.69414	up	1.95045	up	2.10889	up	Homo sapiens ubiquitin associated and SH3 domain containing B (UBASH3B), mRNA [NM_032873]	NM_032873
UBE2J1	1.94016	up	2.03435	up	1.92315	up	1.9171	up	Homo sapiens ubiquitin-conjugating enzyme E2, J1 (UBE2J1), mRNA [NM_016021]	NM_016021
UBE2Q2P3	3.12417	up	2.09841	up	2.39668	up	2.28867	up	Homo sapiens ubiquitin-conjugating enzyme E2Q family member 2 pseudogene 3 (UBE2Q2P3), non-coding RNA [NR_024474]	NR_024474
UBE4A	1.61288	up	1.52823	up	1.53464	up	1.54095	up	Homo sapiens ubiquitination factor E4A (UBE4A), transcript variant 1, mRNA [NM_004788]	NM_004788
UBN2	2.18037	up	1.73498	up	1.93067	up	1.82692	up	Homo sapiens ubinuclein 2 (UBN2), mRNA [NM_173569]	NM_173569
UBXN2B	1.71532	up	6.57324	up	1.72831	up	1.79933	up	Homo sapiens UBX domain protein 2B (UBXN2B), mRNA [NM_001077619]	NM_001077619
UBXN7	2.09554	up	1.70916	up	1.89313	up	2.01439	up	Homo sapiens UBX domain protein 7 (UBXN7), mRNA [NM_015562]	NM_015562
UGDH	1.6174	up	1.74121	up	1.7562	up	1.567	up	Homo sapiens UDP-glucose 6-dehydrogenase (UGDH), transcript variant 1, mRNA [NM_003359]	NM_003359
UGGT1	1.77379	up	1.67296	up	1.60785	up	1.70209	up	Homo sapiens UDP-glucose glycoprotein glucosyltransferase 1 (UGGT1), transcript variant 1, mRNA [NM_020120]	NM_020120
UHMK1	2.01879	up	1.64427	up	1.58882	up	1.72192	up	Homo sapiens U2AF homology motif (UHM) kinase 1 (UHMK1), transcript variant 1, mRNA [NM_175866]	NM_175866
ULBP1	-2.17189	down	-2.38619	down	-1.97461	down	-2.22747	down	Homo sapiens UL16 binding protein 1 (ULBP1), mRNA [NM_025218]	NM_025218
UPP1	-2.15676	down	-1.80747	down	-1.93056	down	-2.27253	down	Homo sapiens uridine phosphorylase 1 (UPP1), transcript variant 2, mRNA [NM_181597]	NM_181597
UQCRB	1.7029	up	1.57081	up	1.71817	up	1.88322	up	Homo sapiens ubiquinol-cytochrome c reductase binding protein (UQCRB), transcript variant 3, mRNA [NM_001254752]	NM_001254752
USP37	2.08553	up	1.98455	up	2.00407	up	1.80579	up	Homo sapiens ubiquitin specific peptidase 37 (USP37), mRNA [NM_020935]	NM_020935
USP38	1.71601	up	1.71973	up	1.82482	up	1.74137	up	Homo sapiens ubiquitin specific peptidase 38 (USP38), mRNA [NM_032557]	NM_032557
USP9X	1.73283	up	1.69229	up	1.9046	up	1.68559	up	Homo sapiens ubiquitin specific peptidase 9, X-linked (USP9X), transcript variant 3, mRNA [NM_001039590]	NM_001039590
UTP14C	2.31979	up	3.10355	up	2.74538	up	2.35969	up	Homo sapiens UTP14, U3 small nucleolar ribonucleoprotein, homolog C (yeast) (UTP14C), mRNA [NM_021645]	NM_021645
UTP20	1.83311	up	1.62742	up	1.85861	up	1.79354	up	Homo sapiens UTP20, small subunit (SSU) processome component, homolog (yeast) (UTP20), mRNA [NM_014503]	NM_014503
UTP23	1.74728	up	1.64468	up	1.83026	up	1.72469	up	Homo sapiens UTP23, small subunit (SSU) processome component, homolog (yeast) (UTP23), mRNA [NM_032334]	NM_032334
VAV1	-1.85998	down	-1.54297	down	-1.82185	down	-1.91783	down	Homo sapiens vav 1 guanine nucleotide exchange factor (VAV1), transcript variant 1, mRNA [NM_005428]	NM_005428
VCPIP1	2.08738	up	1.54332	up	1.85082	up	1.75502	up	valosin containing protein (p97)/p47 complex interacting protein 1 [Source:HGNC Symbol;Acc:30897] [ENST00000310421]	AF088033
VEGFA	-1.96179	down	-2.1709	down	-2.19171	down	-2.29503	down	Homo sapiens vascular endothelial growth factor A (VEGFA), transcript variant 6, mRNA [NM_001025370]	NM_001025370
VGF	-1.94758	down	-6.36671	down	-2.19379	down	-2.19191	down	Homo sapiens VGF nerve growth factor inducible (VGF), mRNA [NM_003378]	NM_003378
VILL	-1.55873	down	-1.69502	down	-1.54244	down	-1.74637	down	Homo sapiens villin-like (VILL), mRNA [NM_015873]	NM_015873
VMA21	1.84983	up	2.07218	up	1.96057	up	1.98575	up	Homo sapiens VMA21 vacuolar H+-ATPase homolog (S. cerevisiae) (VMA21), mRNA [NM_001017980]	NM_001017980
WAPAL	1.61502	up	1.5764	up	1.6522	up	1.81011	up	Homo sapiens wings apart-like homolog (Drosophila) (WAPAL), mRNA [NM_015045]	NM_015045
WBSCR27	-1.82757	down	-1.80957	down	-1.80191	down	-1.59742	down	Homo sapiens Williams Beuren syndrome chromosome region 27 (WBSCR27), mRNA [NM_152559]	NM_152559
WBSCR28	-1.50035	down	-1.79289	down	-1.71457	down	-1.6885	down	Homo sapiens Williams-Beuren syndrome chromosome region 28 (WBSCR28), mRNA [NM_182504]	NM_182504
WDFY3	1.90915	up	3.32224	up	1.97953	up	2.57707	up	Homo sapiens WD repeat and FYVE domain containing 3 (WDFY3), mRNA [NM_014991]	NM_014991
WDR36	1.69504	up	1.57986	up	1.98922	up	1.95208	up	Homo sapiens WD repeat domain 36 (WDR36), mRNA [NM_139281]	NM_139281
WDR45	-2.00299	down	-3.31013	down	-1.97628	down	-1.93848	down	Homo sapiens WD repeat domain 45 (WDR45), transcript variant 1, mRNA [NM_007075]	NM_007075
WFDC3	-2.26742	down	-2.44813	down	-2.845	down	-2.89314	down	Homo sapiens WAP four-disulfide core domain 3 (WFDC3), mRNA [NM_080614]	NM_080614
WHSC1L1	1.65106	up	1.79008	up	1.65788	up	1.54531	up	Homo sapiens Wolf-Hirschhorn syndrome candidate 1-like 1 (WHSC1L1), transcript variant short, mRNA [NM_017778]	NM_017778
WNT16	1.92545	up	1.68877	up	1.87418	up	1.94011	up	Homo sapiens wingless-type MMTV integration site family, member 16 (WNT16), transcript variant 1, mRNA [NM_057168]	NM_057168
WNT6	-1.57225	down	-1.78572	down	-1.55435	down	-1.87096	down	Homo sapiens wingless-type MMTV integration site family, member 6 (WNT6), mRNA [NM_006522]	NM_006522
WTAP	2.35278	up	1.97877	up	1.63212	up	1.57167	up	Homo sapiens Wilms tumor 1 associated protein, mRNA (cDNA clone IMAGE:5399821), partial cds. [BC028180]	BC028180
WWC2	1.72272	up	1.76063	up	1.6849	up	1.80805	up	Homo sapiens WW and C2 domain containing 2 (WWC2), mRNA [NM_024949]	NM_024949
WWTR1	-1.82715	down	-1.8996	down	-1.87627	down	-1.91946	down	Homo sapiens WW domain containing transcription regulator 1 (WWTR1), transcript variant 1, mRNA [NM_015472]	NM_015472
XPR1	1.89372	up	1.98752	up	2.32828	up	2.08276	up	Homo sapiens xenotropic and polytropic retrovirus receptor 1 (XPR1), transcript variant 1, mRNA [NM_004736]	NM_004736
XRCC2	1.68213	up	1.52115	up	1.51629	up	1.57051	up	Homo sapiens X-ray repair complementing defective repair in Chinese hamster cells 2 (XRCC2), mRNA [NM_005431]	NM_005431
XRN1	1.96223	up	1.73811	up	1.81827	up	1.9246	up	Homo sapiens 5'-3' exoribonuclease 1 (XRN1), transcript variant 1, mRNA [NM_019001]	NM_019001
YARS	-2.48814	down	-2.21754	down	-2.31267	down	-2.40942	down	Homo sapiens tyrosyl-tRNA synthetase (YARS), mRNA [NM_003680]	NM_003680
YIF1B	-1.64601	down	-2.14314	down	-1.88084	down	-1.86	down	Homo sapiens Yip1 interacting factor homolog B (S. cerevisiae) (YIF1B), transcript variant 2, mRNA [NM_033557]	NM_033557
YME1L1	1.92283	up	1.69732	up	1.85025	up	1.75996	up	Homo sapiens YME1-like 1 ATPase (YME1L1), transcript variant 1, mRNA [NM_139312]	NM_139312
YPEL5	-1.7932	down	-2.09577	down	-1.88719	down	-2.2227	down	Homo sapiens yippee-like 5 (Drosophila) (YPEL5), transcript variant 1, mRNA [NM_001127401]	NM_001127401
YTHDF3	1.91762	up	1.65584	up	1.81793	up	1.78928	up	Homo sapiens YTH domain family, member 3 (YTHDF3), transcript variant 2, mRNA [NM_001277813]	NM_001277813
ZAK	1.91507	up	1.85524	up	2.0046	up	1.89366	up	Homo sapiens sterile alpha motif and leucine zipper containing kinase AZK (ZAK), transcript variant 2, mRNA [NM_133646]	NM_133646
ZBED3	-1.76169	down	-1.77333	down	-1.5713	down	-1.58703	down	Homo sapiens zinc finger, BED-type containing 3 (ZBED3), mRNA [NM_032367]	NM_032367
ZBED3-AS1	-1.72481	down	-1.91981	down	-1.75291	down	-1.87497	down	Homo sapiens ZBED3 antisense RNA 1 (ZBED3-AS1), long non-coding RNA [NR_024398]	NR_024398
ZBTB11-AS1	-1.70883	down	-1.64399	down	-1.56751	down	-1.63921	down	Homo sapiens ZBTB11 antisense RNA 1 (ZBTB11-AS1), long non-coding RNA [NR_024407]	NR_024407
ZBTB17	-1.64308	down	-1.73344	down	-1.7457	down	-1.78148	down	Homo sapiens zinc finger and BTB domain containing 17 (ZBTB17), transcript variant 2, mRNA [NM_003443]	NM_003443
ZBTB24	1.74999	up	1.95391	up	1.54766	up	1.89125	up	Homo sapiens zinc finger and BTB domain containing 24 (ZBTB24), transcript variant 2, mRNA [NM_001164313]	NM_001164313
ZC3H12C	2.14873	up	1.75276	up	1.9109	up	1.83917	up	Homo sapiens zinc finger CCCH-type containing 12C (ZC3H12C), mRNA [NM_033390]	NM_033390
ZC3HAV1	1.85694	up	1.65472	up	1.91888	up	1.96771	up	Homo sapiens zinc finger CCCH-type, antiviral 1 (ZC3HAV1), transcript variant 1, mRNA [NM_020119]	NM_020119
ZCCHC2	1.71001	up	1.63948	up	1.91087	up	1.7142	up	Homo sapiens zinc finger, CCHC domain containing 2 (ZCCHC2), mRNA [NM_017742]	NM_017742
ZDHHC2	1.68787	up	1.69859	up	1.92934	up	1.78323	up	Homo sapiens zinc finger, DHHC-type containing 2 (ZDHHC2), mRNA [NM_016353]	NM_016353
ZDHHC20	1.529	up	1.50166	up	1.54349	up	1.61318	up	Homo sapiens zinc finger, DHHC-type containing 20 (ZDHHC20), transcript variant 1, mRNA [NM_153251]	NM_153251
ZFAT	1.88217	up	1.81764	up	1.82167	up	1.62501	up	zinc finger and AT hook domain containing [Source:HGNC Symbol;Acc:19899] [ENST00000522974]	AB167741
ZFP36	-2.02567	down	-1.79714	down	-1.95217	down	-2.10786	down	Homo sapiens ZFP36 ring finger protein (ZFP36), mRNA [NM_003407]	NM_003407
ZFP36L1	-1.57877	down	-1.56296	down	-1.59341	down	-1.50451	down	Homo sapiens ZFP36 ring finger protein-like 1 (ZFP36L1), transcript variant 1, mRNA [NM_004926]	NM_004926
ZFYVE1	-1.70112	down	-1.94614	down	-1.65751	down	-1.78398	down	Homo sapiens zinc finger, FYVE domain containing 1 (ZFYVE1), transcript variant 1, mRNA [NM_021260]	NM_021260
ZMIZ1-AS1	-1.63886	down	-2.20737	down	-2.02865	down	-1.95013	down	Homo sapiens ZMIZ1 antisense RNA 1 (ZMIZ1-AS1), transcript variant 1, long non-coding RNA [NR_024431]	NR_024431
ZMYM4	1.77022	up	1.51471	up	1.96486	up	1.83233	up	Homo sapiens zinc finger, MYM-type 4 (ZMYM4), mRNA [NM_005095]	NM_005095
ZNF100	1.9136	up	1.55523	up	1.92512	up	1.89118	up	Homo sapiens zinc finger protein 100 (ZNF100), mRNA [NM_173531]	NM_173531
ZNF252P	1.59225	up	1.61364	up	1.65003	up	1.60578	up	Homo sapiens zinc finger protein 252, pseudogene (ZNF252P), non-coding RNA [NR_023392]	NR_023392
ZNF271	1.94829	up	1.69626	up	1.77466	up	1.53246	up	Homo sapiens zinc finger protein 271 (ZNF271), transcript variant 1, non-coding RNA [NR_024565]	NR_024565
ZNF280A	2.13676	up	1.66679	up	1.80742	up	1.53393	up	Homo sapiens zinc finger protein 280A (ZNF280A), mRNA [NM_080740]	NM_080740
ZNF280C	1.63357	up	1.70701	up	1.76896	up	1.80715	up	Homo sapiens zinc finger protein 280C (ZNF280C), mRNA [NM_017666]	NM_017666
ZNF282	-1.63729	down	-1.71538	down	-1.93361	down	-1.6256	down	Homo sapiens zinc finger protein 282 (ZNF282), mRNA [NM_003575]	NM_003575
ZNF286A	2.23265	up	2.17911	up	2.55746	up	2.30472	up	Homo sapiens zinc finger protein 286A (ZNF286A), transcript variant 1, mRNA [NM_020652]	NM_020652
ZNF286B	2.18535	up	2.00108	up	2.04023	up	1.95706	up	Homo sapiens zinc finger protein 286B (ZNF286B), mRNA [NM_001145045]	NM_001145045
ZNF32	-1.74577	down	-1.68787	down	-1.5281	down	-1.54557	down	Homo sapiens zinc finger protein 32 (ZNF32), transcript variant 2, mRNA [NM_001005368]	NM_001005368
ZNF326	1.59508	up	1.58403	up	1.61302	up	1.60167	up	Homo sapiens zinc finger protein 326 (ZNF326), transcript variant 3, mRNA [NM_182975]	NM_182975
ZNF365	-2.16133	down	-2.48094	down	-2.00685	down	-2.14521	down	Homo sapiens zinc finger protein 365 (ZNF365), transcript variant B, mRNA [NM_199450]	NM_199450
ZNF397	-1.54765	down	-2.62507	down	-1.61128	down	-2.21055	down	Homo sapiens zinc finger protein 397 (ZNF397), transcript variant 2, mRNA [NM_032347]	NM_032347
ZNF416	-2.3647	down	-2.02631	down	-2.30256	down	-2.01512	down	Homo sapiens zinc finger protein 416 (ZNF416), mRNA [NM_017879]	NM_017879
ZNF425	-1.93645	down	-1.8276	down	-1.90341	down	-2.26139	down	Homo sapiens zinc finger protein 425 (ZNF425), mRNA [NM_001001661]	NM_001001661
ZNF430	1.95706	up	2.35421	up	2.05595	up	1.99417	up	Homo sapiens zinc finger protein 430 (ZNF430), transcript variant 1, mRNA [NM_025189]	NM_025189
ZNF446	-1.65814	down	-1.61985	down	-1.66364	down	-1.57128	down	Homo sapiens zinc finger protein 446 (ZNF446), mRNA [NM_017908]	NM_017908
ZNF451	1.90592	up	1.89868	up	1.74116	up	1.68129	up	Homo sapiens zinc finger protein 451 (ZNF451), transcript variant 3, mRNA [NM_001257273]	NM_001257273
ZNF473	-1.64406	down	-1.50332	down	-1.56007	down	-1.5725	down	Homo sapiens zinc finger protein 473 (ZNF473), transcript variant 1, mRNA [NM_015428]	NM_015428
ZNF516	-1.87502	down	-1.93446	down	-2.00211	down	-2.16312	down	Homo sapiens zinc finger protein 516 (ZNF516), mRNA [NM_014643]	NM_014643
ZNF519	2.02644	up	3.85761	up	1.76109	up	1.86438	up	Homo sapiens zinc finger protein 519 (ZNF519), transcript variant 1, mRNA [NM_145287]	NM_145287
ZNF621	2.43947	up	1.75356	up	1.67185	up	1.67643	up	Homo sapiens zinc finger protein 621 (ZNF621), transcript variant 1, mRNA [NM_198484]	NM_198484
ZNF641	-1.78081	down	-1.64761	down	-1.62632	down	-1.67927	down	Homo sapiens zinc finger protein 641 (ZNF641), transcript variant 1, mRNA [NM_152320]	NM_152320
ZNF652	2.12794	up	3.73349	up	1.98249	up	1.82721	up	Homo sapiens zinc finger protein 652 (ZNF652), transcript variant 2, mRNA [NM_014897]	NM_014897
ZNF655	-1.77051	down	-1.68574	down	-1.83658	down	-1.7701	down	Homo sapiens zinc finger protein 655 (ZNF655), transcript variant 2, mRNA [NM_024061]	NM_024061
ZNF678	1.99526	up	1.59276	up	1.79104	up	1.82198	up	Homo sapiens zinc finger protein 678 (ZNF678), transcript variant 1, mRNA [NM_178549]	NM_178549
ZNF727	2.87513	up	2.22504	up	2.58477	up	2.36175	up	Homo sapiens zinc finger protein 727 (ZNF727), mRNA [NM_001159522]	NM_001159522
ZNF821	-1.54265	down	-1.70403	down	-1.54869	down	-1.69853	down	Homo sapiens zinc finger protein 821 (ZNF821), transcript variant 4, mRNA [NM_017530]	NM_017530
ZNF837	-1.88572	down	-1.89273	down	-1.76927	down	-1.76163	down	Homo sapiens zinc finger protein 837 (ZNF837), transcript variant 2, mRNA [NM_138466]	NM_138466
ZYG11B	1.76803	up	1.89412	up	2.12828	up	1.79727	up	Homo sapiens zyg-11 family member B, cell cycle regulator (ZYG11B), mRNA [NM_024646]	NM_024646
